# Supplementary material for: Availability, prices and affordability of selected antibiotics and medicines against non-communicable diseases in western Cameroon and northeast DR Congo
Source: PLoS One. 2020 Jan 7;15(1):e0227515. doi: 10.1371/journal.pone.0227515 (PMC6946586; doi:10.1371/journal.pone.0227515)
Supplement: S1 Table — (XLSX) [file pone.0227515.s001.xlsx]

## Sheet: Suplementary Table Prices and A
Country	Region	Site type	Sample_ID	Product name	INN	Indication	Stated amountof the API	Dosage form	Manufacturer	Labeling	Country of origin	Storage conditions	Price per unit [USD]	Price ratio	Price per Treatment [US dollar]	Days wages needed for treatment
Congo, the Democratic Republic of the	Kadutu	church health facility	QMC001	Amoxy-500	Amoxicillin	antibiotic	500	Capsules	CSPC Zhonguo Pharmaceuticals Co.Ltd	generic	China	dry and cool, protected from light	0.0518601	1.72867	1.08906	1.02742
Congo, the Democratic Republic of the	Kadutu	church health facility	QMC002	Arauclav	Amoxi/Clav	antibiotic	500/ 62.5	Tablets	Medicef Pharma	branded	India	below 25°C	0.429862		9.02709	8.51613
Congo, the Democratic Republic of the	Kadutu	church health facility	QMC003	Eflaron 250	Metronidazole	antibiotic	250	Tablets	DAWA Ltd	branded	Kenya	below 30°C	0.0145461	2.38461	0.610937	0.576356
Congo, the Democratic Republic of the	Kadutu	church health facility	QMC004	Ciprofloxacin Tablets	Ciprofloxacin	antibiotic	500	Tablets	Reyoung Pharmaceutical Co. Ltd	generic	China	below 25°C	0.0989769	2.65354	1.38568	1.30724
Congo, the Democratic Republic of the	Kadutu	church health facility	QMC005	Doxicilcina	Doxycycline	antibiotic	100	Capsules	Farmasino Pharmaceutical Co.Ltd	generic	China	dry and cool, protected from light	0.0463789	3.48714	0.927579	0.875074
Congo, the Democratic Republic of the	Kadutu	church health facility	QMC006	Co-Trimoxazole USP	Sulfa/Trimet	antibiotic	400 / 80	Tablets	Guillin Pharmaceutical Co.Ltd	generic	China	below 30°C	0.0120164	1.00136	0.336458	0.317413
Congo, the Democratic Republic of the	Kadutu	government health facility	QMC007	Moxyclav	Amoxi/Clav	antibiotic	500/ 62.5	Tablets	Medicef Pharma	branded	India	below 25°C	0.364475		7.65398	7.22073
Congo, the Democratic Republic of the	Kadutu	government health facility	QMC008	Co-trimoxazole BP	Sulfa/Trimet	antibiotic	400 / 80	Tablets	Medopharma	generic	India	below 30°C	0.0193527	1.61272	0.541875	0.511202
Congo, the Democratic Republic of the	Kadutu	government health facility	QMC009	Ciprofloxacin	Ciprofloxacin	antibiotic	500	Tablets	Sinoch Jiangsu co. Ltd	generic	China	dry and cool, protected from light	0.0817112	2.19065	1.14396	1.07921
Congo, the Democratic Republic of the	Kadutu	government health facility	QMC010	Metronidazole Tablets	Metronidazole	antibiotic	250	Tablets	Jinzhu Jiuyang Pharmaceutical co. Ltd	generic	China	dry and cool, protected from light	0.0236533	3.87758	0.993437	0.937204
Congo, the Democratic Republic of the	Kadutu	pharmacy	QMC012	Ciprofloxacin Tablets USP	Ciprofloxacin	antibiotic	500	Tablets	CSPC Ouyi Pharmaceutical Co.Ltd	generic	China	below 30°C	0.0537574	1.44122	0.752604	0.710003
Congo, the Democratic Republic of the	Kadutu	pharmacy	QMC013	Metformina bluefish	Metformin	medicine against NCD	850	Tablets	Bluefish Pharmaceutical AD	branded	Sweden	dry and cool, protected from light	0.189732	9.4866	10.0446	9.47607
Congo, the Democratic Republic of the	Kadutu	pharmacy	QMC014	Amoxicillin	Amoxicillin	antibiotic	500	Capsules	Yanzhou xierkangata pharmaceutical Co Ltd.	generic	China	dry and cool, protected from light	0.063244	2.10813	1.32812	1.25295
Congo, the Democratic Republic of the	Kadutu	pharmacy	QMC015	Atenol	Atenolol	medicine against NCD	100	Tablets	Kerrekappa Eroterapici spa	branded	Italy	dry and cool, protected from light	0.252976	14.2121	3.79464	3.57985
Congo, the Democratic Republic of the	Kadutu	pharmacy	QMC016	Doxycycline	Doxycycline	antibiotic	100	Capsules	Yanzhou xierkangata pharmaceutical Co Ltd.	generic	China	dry and cool, protected from light	0.031622	2.37759	0.63244	0.596642
Congo, the Democratic Republic of the	Kadutu	pharmacy	QMC017	Frusema	Furosemide	medicine against NCD	40	Tablets	Arco Pharma pvt. Ltd	branded	India	below 25°C	0.0237165	3.88795	0.711495	0.671222
Congo, the Democratic Republic of the	Kadutu	pharmacy	QMC018	Salbutamol Tablets BP	Salbutamol	medicine against NCD	4	Tablets	Aura pharmaceuticals pvt. ltd	generic	India	dry and cool, protected from light	0.031622	9.88187	1.42299	1.34244
Congo, the Democratic Republic of the	Kadutu	pharmacy	QMC019	Phenoxymethylpenicillin	Penicillin v	antibiotic	250	Tablets	North China Pharmaceutical Group, PRC	generic	China	below 30°C	0.031622	1.7967	1.77083	1.6706
Congo, the Democratic Republic of the	Kadutu	pharmacy	QMC020	Co-Trimoxazole	Sulfa/Trimet	antibiotic	400 / 80	Tablets	Milan laboratories pvt. Ltd	generic	India	not stated	0.0252976	2.10813	0.708333	0.668238
Congo, the Democratic Republic of the	Kadutu	informal vendor	QMC021	Miloxy 250	Amoxicillin	antibiotic	250	Capsules	Milan laboratories pvt. Ltd	branded	India	below 30°C	0.0151786	0.94866	0.6375	0.601415
Congo, the Democratic Republic of the	Kadutu	informal vendor	QMC022	Curam 625	Amoxi/Clav	antibiotic	500/ 125	Tablets	Sandoz	originator	Austria	below 25°C	0.242857	1.47993	5.1	4.81132
Congo, the Democratic Republic of the	Kadutu	pharmacy	QMC024	Moxyclav	Amoxi/Clav	antibiotic	875/ 125	Tablets	Medicef Pharma	branded	India	below 25°C	0.711495	4.51743	8.53794	8.05466
Congo, the Democratic Republic of the	Kadutu	informal vendor	QMC025	Sulfatrim	Sulfa/Trimet	antibiotic	400 / 80	Tablets	Shalina Laboratories pvt Ltd	branded	India	below 30°C	0.0189732	1.5811	0.53125	0.501179
Congo, the Democratic Republic of the	Kadutu	informal vendor	QMC026	Ciprofloxacin	Ciprofloxacin	antibiotic	500	Tablets	Mepro pharmaceutical pvt- LTd	generic	India	below 30°C	0.0284598	0.762997	0.398437	0.375884
Congo, the Democratic Republic of the	Kadutu	informal vendor	QMC027	Speniv Tablets 250	Penicillin v	antibiotic	250	Tablets	sparsh bio-tech pvt. Ltd	branded	India	below 25°C	0.0252976	1.43736	1.41667	1.33648
Congo, the Democratic Republic of the	Kadutu	informal vendor	QMC028	Metrosim-200	Metronidazole	antibiotic	200	Tablets	Strides Shasum Ltd	branded	India	below 30°C	0.0126488	2.07357	0.664062	0.626474
Congo, the Democratic Republic of the	Kadutu	informal vendor	QMC029	Agodox	Doxycycline	antibiotic	100	Capsules	Agog pharma pvt.Ltd	branded	India	below 30°C	0.0284598	2.13983	0.569196	0.536977
Congo, the Democratic Republic of the	Kadutu	informal vendor	QMC030	Glucophage	Metformin	medicine against NCD	850	Tablets	Merck	originator	Belgium	dry and cool, protected from light	0.0910714	4.55357	4.82142	4.54851
Congo, the Democratic Republic of the	Kadutu	informal vendor	QMC031	Frusema	Furosemide	medicine against NCD	40	Tablets	Arco Pharma pvt. Ltd	branded	India	below 25°C	0.0284598	4.66554	0.853794	0.805466
Congo, the Democratic Republic of the	Kadutu	informal vendor	QMC032	Salbutamol Tablets BP	Salbutamol	medicine against NCD	4	Tablets	Aura pharmaceuticals pvt. ltd	generic	India	dry and cool, protected from light	0.031622	9.88187	1.42299	1.34244
Congo, the Democratic Republic of the	Ruzizi	government health facility	QMC036	Metronyl	Metronidazole	antibiotic	250	Tablets	MAC'S pharmaceuticals Ltd	branded	Kenya	dry and cool, protected from light	0.00758928	1.24414	0.31875	0.300707
Congo, the Democratic Republic of the	Ruzizi	government health facility	QMC037	Ciproz 500	Ciprofloxacin	antibiotic	500	Tablets	Zenufa Laboratoire	branded	Kongo	dry and cool, protected from light	0.0455357	1.2208	0.6375	0.601415
Congo, the Democratic Republic of the	Ruzizi	government health facility	QMC038	Amoxicilinia USP	Amoxicillin	antibiotic	250	Tablets	Medopharma	generic	India	below 30°C	0.0230714	1.44196	0.968999	0.91415
Congo, the Democratic Republic of the	Ruzizi	government health facility	QMC039	Doxicilcina	Doxycycline	antibiotic	100	Capsules	Farmasino Pharmaceutical Co.Ltd	generic	China	dry and cool, protected from light	0.0222619	1.67383	0.445238	0.420036
Congo, the Democratic Republic of the	Ruzizi	government health facility	QMC040	Phenoxymethylpenicillin Tablets BP	Penicillin v	antibiotic	250	Tablets	North China Pharmaceutical Group, PRC	generic	China	dry and cool, protected from light	0.0252976	1.43736	1.41667	1.33648
Congo, the Democratic Republic of the	Ruzizi	pharmacy	QMC042	Zenogyl 250	Metronidazole	antibiotic	250	Tablets	Zenufa Laboratoire	branded	Kongo	dry and cool, protected from light	0.010119	1.65886	0.425	0.400943
Congo, the Democratic Republic of the	Ruzizi	pharmacy	QMC043	Monamox-250 DT	Amoxicillin	antibiotic	250	Tablets	Zee Laboratories	branded	India	dry and cool, protected from light	0.0252976	1.5811	1.0625	1.00236
Congo, the Democratic Republic of the	Ruzizi	pharmacy	QMC044	Augmentin Adultes	Amoxi/Clav	antibiotic	500/ 62.5	Tablets	Glaxo Welcome Production	originator	France	below 25°C	0.527033		11.0677	10.4412
Congo, the Democratic Republic of the	Ruzizi	pharmacy	QMC045	BGMET 850	Metformin	medicine against NCD	850	Tablets	Bliss GVS Pharma Ltd	branded	India	below 30°C	0.0801091	4.00545	4.24107	4.00101
Congo, the Democratic Republic of the	Ruzizi	pharmacy	QMC046	Sulphatrim	Sulfa/Trimet	antibiotic	400 / 80	Tablets	Lincoln Pharmaceuticals Ltd	branded	India	dry and cool, protected from light	0.0202381	1.68651	0.566666	0.534591
Congo, the Democratic Republic of the	Ruzizi	pharmacy	QMC053	Ecoflox-500	Ciprofloxacin	antibiotic	500	Tablets	Medley Pharmaceuticals Ltd	branded	India	below 30°C	0.0404762	1.08515	0.566666	0.534591
Congo, the Democratic Republic of the	Ruzizi	pharmacy	QMC054	Frusemide	Furosemide	medicine against NCD	40	Tablets	Prashi Pharma prvt. Ltd.	branded	India	dry and cool, protected from light	0.0151786	2.48829	0.455357	0.429582
Congo, the Democratic Republic of the	Ruzizi	pharmacy	QMC055	Siphadox 100	Doxycycline	antibiotic	100	Capsules	Societe industrielle Pharmaceutique	branded	Burundi	dry and cool, protected from light	0.0404762	3.04332	0.809523	0.763701
Congo, the Democratic Republic of the	Ruzizi	pharmacy	QMC056	Speniv Tablets 250	Penicillin v	antibiotic	250	Tablets	sparsh bio-tech pvt. Ltd	branded	India	below 25°C	0.0202381	1.14989	1.13333	1.06918
Congo, the Democratic Republic of the	Ruzizi	pharmacy	QMC057	Salbutamol	Salbutamol	medicine against NCD	4	Tablets	New Cesamex	generic	Kongo	dry and cool, protected from light	0.0252976	7.9055	1.13839	1.07395
Congo, the Democratic Republic of the	Ruzizi	church health facility	QMC058	Metronidazole Tablets	Metronidazole	antibiotic	250	Tablets	Jinzhu Jiuyang Pharmaceutical co. Ltd	generic	China	dry and cool, protected from light	0.021503	3.52508	0.903124	0.852004
Congo, the Democratic Republic of the	Ruzizi	church health facility	QMC059	Doxycycline Hyclate Tablets USP	Doxycycline	antibiotic	100	Tablets	Nanjing Baijingyu Pahramcuetical Co.Ltd	generic	China	below 30°C	0.029029	2.18263	0.58058	0.547717
Congo, the Democratic Republic of the	Ruzizi	church health facility	QMC060	Co-trimoxazole BP	Sulfa/Trimet	antibiotic	400 / 80	Tablets	Medopharma	generic	India	below 30°C	0.0193527	1.61272	0.541875	0.511202
Congo, the Democratic Republic of the	Ruzizi	church health facility	QMC061	Zenamide	Furosemide	medicine against NCD	40	Tablets	Zenufa Laboratoire	branded	Kongo	dry and cool, protected from light	0.0322544	5.28761	0.967633	0.912862
Congo, the Democratic Republic of the	Ruzizi	church health facility	QMC062	Amoxicillin Capsules BP	Amoxicillin	antibiotic	500	Capsules	Sinopharm Weiqida Pharmaceuticals Co.LTd	generic	China	below 25°C	0.0322544	1.07515	0.677343	0.639003
Congo, the Democratic Republic of the	Ruzizi	church health facility	QMC063	Ciprofloxacin Tablets USP	Ciprofloxacin	antibiotic	500	Tablets	CSPC Ouyi Pharmaceutical Co.Ltd	generic	China	below 30°C	0.0752604	2.0177	1.05365	0.994005
Congo, the Democratic Republic of the	Ruzizi	church health facility	QMC065	Shalformin	Metformin	medicine against NCD	500	Tablets	Shalina Laboratories pvt Ltd	branded	India	below 30°C	0.0709598	4.73065	6.38638	6.02489
Congo, the Democratic Republic of the	Ruzizi	government health facility	QMC067	Zenamide	Furosemide	medicine against NCD	40	Tablets	Zenufa Laboratoire	branded	Kongo	dry and cool, protected from light	0.0679999	11.1475	2.04	1.92453
Congo, the Democratic Republic of the	Ruzizi	government health facility	QMC068	Co-trimoxazole BP	Sulfa/Trimet	antibiotic	400 / 80	Tablets	Medopharma	generic	India	below 30°C	0.0126488	1.05407	0.354166	0.334119
Congo, the Democratic Republic of the	Ruzizi	informal vendor	QMC069	Moxyclav	Amoxi/Clav	antibiotic	500/ 62.5	Tablets	Medicef Pharma	branded	India	below 25°C	1.51786		31.875	30.0707
Congo, the Democratic Republic of the	Ruzizi	informal vendor	QMC071	Frusema	Furosemide	medicine against NCD	40	Tablets	Arco Pharma pvt. Ltd	branded	India	below 25°C	0.0151786	2.48829	0.455357	0.429582
Congo, the Democratic Republic of the	Ruzizi	informal vendor	QMC072	Doxicilcina	Doxycycline	antibiotic	100	Capsules	Farmasino Pharmaceutical Co.Ltd	branded	China	dry and cool, protected from light	0.0303571	2.28249	0.607142	0.572776
Congo, the Democratic Republic of the	Ruzizi	informal vendor	QMC073	Amoxy-500	Amoxicillin	antibiotic	500	Capsules	CSPC Zhonguo Pharmaceuticals Co.Ltd	branded	China	dry and cool, protected from light	0.0303571	1.0119	0.6375	0.601415
Congo, the Democratic Republic of the	Ruzizi	informal vendor	QMC074	Metrosim-200	Metronidazole	antibiotic	200	Tablets	Strides Shasum Ltd	branded	India	below 30°C	0.015811	2.59197	0.830077	0.783092
Congo, the Democratic Republic of the	Ruzizi	informal vendor	QMC075	Phenoxymethylpenicillin	Penicillin v	antibiotic	250	Tablets	North China Pharmaceutical Group, PRC	generic	China	below 30°C	0.0252976	1.43736	1.41667	1.33648
Congo, the Democratic Republic of the	Ruzizi	informal vendor	QMC077	Ciprofloxacin Tablets USP	Ciprofloxacin	antibiotic	500	Tablets	CSPC Ouyi Pharmaceutical Co.Ltd	generic	China	below 30°C	0.0303571	0.813864	0.425	0.400943
Congo, the Democratic Republic of the	Ruzizi	informal vendor	QMC078	Kam Cotri	Sulfa/Trimet	antibiotic	400 / 80	Tablets	Kampala Pharmaceutical Industries	branded	Uganda	below 30°C	0.0354166	2.95139	0.991666	0.935534
Congo, the Democratic Republic of the	Nyangezi	pharmacy	QMC095	Co-Trimoxazole USP	Sulfa/Trimet	antibiotic	400 / 80	Tablets	Guillin Pharmaceutical Co.Ltd	generic	China	below 30°C	0.0252976	2.10813	0.708333	0.668238
Congo, the Democratic Republic of the	Nyangezi	pharmacy	QMC096	Penicillin VK Tablets	Penicillin v	antibiotic	250	Tablets	Yanzhou xierkangata pharmaceutical Co Ltd.	generic	China	dry and cool, protected from light	0.0252976	1.43736	1.41667	1.33648
Congo, the Democratic Republic of the	Nyangezi	pharmacy	QMC097	Mefagyl	Metronidazole	antibiotic	200	Tablets	Farmasino Pharmaceutical Co.Ltd	branded	China	dry and cool, protected from light	0.0126488	2.07357	0.664062	0.626474
Congo, the Democratic Republic of the	Nyangezi	pharmacy	QMC098	Doxycycline Hyclate tablets USP	Doxycycline	antibiotic	100	Tablets	CSPC Ouyi Pharmaceutical Co.Ltd	generic	China	below 25°C	0.063244	4.75519	1.26488	1.19328
Congo, the Democratic Republic of the	Nyangezi	pharmacy	QMC099	Amoxin 250	Amoxicillin	antibiotic	250	Capsules	Phatkin B.P	branded	Kongo	dry and cool, protected from light	0.0252976	1.5811	1.0625	1.00236
Congo, the Democratic Republic of the	Nyangezi	pharmacy	QMC101	Ciprofloxacine Tablets USP	Ciprofloxacin	antibiotic	500	Tablets	Sinochem Jiangsu co. Ltd	generic	China	dry and cool, protected from light	0.063244	1.69555	0.885416	0.835298
Congo, the Democratic Republic of the	Nyangezi	pharmacy	QMC102	Glucophage	Metformin	medicine against NCD	500	Tablets	Merck	originator	Belgium	not stated	0.15811	10.5407	14.2299	13.4244
Congo, the Democratic Republic of the	Nyangezi	pharmacy	QMC103	Frusema	Furosemide	medicine against NCD	40	Tablets	Arco Pharma pvt. Ltd	branded	India	below 25°C	0.0126488	2.07357	0.379464	0.357985
Congo, the Democratic Republic of the	Nyangezi	pharmacy	QMC104	Salbesone	Salbutamol	medicine against NCD	4	Tablets	Lord Lifescience Pvt.Ltd	branded	India	dry and cool, protected from light	0.031622	9.88187	1.42299	1.34244
Congo, the Democratic Republic of the	Nyangezi	informal vendor	QMC105	Amoxicillin Gelules	Amoxicillin	antibiotic	250	Capsules	Medopharma	generic	India	below 25°C	0.0263517	1.64698	1.10677	1.04412
Congo, the Democratic Republic of the	Nyangezi	informal vendor	QMC106	Co-Trimoxazole Tablets BP Trimago	Sulfa/Trimet	antibiotic	400 / 80	Tablets	Agog pharma pvt.Ltd	branded	India	below 30°C	0.0221354	1.84462	0.619791	0.584709
Congo, the Democratic Republic of the	Nyangezi	informal vendor	QMC107	Speniv Tablets 250	Penicillin v	antibiotic	250	Tablets	sparsh bio-tech pvt. Ltd	branded	India	below 25°C	0.031622	1.7967	1.77083	1.6706
Congo, the Democratic Republic of the	Nyangezi	informal vendor	QMC108	Metrosim-200	Metronidazole	antibiotic	200	Tablets	Strides Shasum Ltd	branded	India	below 30°C	0.0189732	3.11036	0.996093	0.93971
Congo, the Democratic Republic of the	Nyangezi	church health facility	QMC109	Co-trimoxazole BP	Sulfa/Trimet	antibiotic	400 / 80	Tablets	Medopharma	generic	India	below 30°C	0.031622	2.63517	0.885416	0.835298
Congo, the Democratic Republic of the	Nyangezi	church health facility	QMC110	Eflaron 250	Metronidazole	antibiotic	250	Tablets	DAWA Ltd	branded	Kenya	below 30°C	0.0379464	6.22072	1.59375	1.50354
Congo, the Democratic Republic of the	Nyangezi	government health facility	QMC111	Amoxicillin Capsules BP	Amoxicillin	antibiotic	500	Capsules	Reyoung Pharmaceutical Co. Ltd	generic	China	below 30°C	0.0645089	2.1503	1.35469	1.27801
Congo, the Democratic Republic of the	Nyangezi	government health facility	QMC113	Phenoxymethyl Pencillin	Penicillin v	antibiotic	250	Tablets	NCPC North Best	generic	China	below 30°C	0.0430059	2.44352	2.40833	2.27201
Congo, the Democratic Republic of the	Nyangezi	government health facility	QMC114	Cotrimoxazole Tablets B.P	Sulfa/Trimet	antibiotic	400 / 80	Tablets	CSPC Ouyi Pharmaceutical Co.Ltd	generic	China	below 30°C	0.0322544	2.68787	0.903124	0.852004
Congo, the Democratic Republic of the	Nyangezi	government health facility	QMC115	Metronidazole Tablets USP	Metronidazole	antibiotic	250	Tablets	Medopharma	generic	India	below 30°C	0.021503	3.52508	0.903124	0.852004
Congo, the Democratic Republic of the	Nyangezi	government health facility	QMC116	Ciprofloxacine Tablets USP	Ciprofloxacin	antibiotic	500	Tablets	Jiangsu Pengyao Pharmaceutical Ltd	generic	China	below 30°C	0.0752604	2.0177	1.05365	0.994005
Congo, the Democratic Republic of the	Nyangezi	government health facility	QMC117	Doxycycline Hyclate USP	Doxycycline	antibiotic	100	Tablets	Medopharma	generic	India	below 30°C	0.0139769	1.0509	0.279538	0.263716
Congo, the Democratic Republic of the	Nyangezi	government health facility	QMC118	Furosemid BP	Furosemide	medicine against NCD	40	Tablets	Medopharma	generic	India	below 30°C	0.0150521	2.46755	0.451562	0.426002
Congo, the Democratic Republic of the	Nyemba	pharmacy	QMC119	Amoxicillin Capsules B.P	Amoxicillin	antibiotic	500	Capsules	Sinochem Jiangsu co. Ltd	generic	China	dry and cool, protected from light	0.0442708	1.47569	0.929687	0.877063
Congo, the Democratic Republic of the	Nyemba	pharmacy	QMC120	Amoxicillin and Clavulanate Potassium Tablets	Amoxi/Clav	antibiotic	500/ 125	Tablets	Intermed	generic	India	below 25°C	0.379464	2.31239	7.96874	7.51768
Congo, the Democratic Republic of the	Nyemba	pharmacy	QMC121	Cotrimex-480	Sulfa/Trimet	antibiotic	400 / 80	Tablets	Aura pharmaceuticals pvt. ltd	branded	India	dry and cool, protected from light	0.0252976	2.10813	0.708333	0.668238
Congo, the Democratic Republic of the	Nyemba	pharmacy	QMC122	Ecoflox-500	Ciprofloxacin	antibiotic	500	Tablets	Medley Pharmaceuticals Ltd	branded	India	below 30°C	0.0442708	1.18688	0.619791	0.584709
Congo, the Democratic Republic of the	Nyemba	pharmacy	QMC123	Speniv Tablets 250	Penicillin v	antibiotic	250	Tablets	sparsh bio-tech pvt. Ltd	branded	India	below 25°C	0.031622	1.7967	1.77083	1.6706
Congo, the Democratic Republic of the	Nyemba	pharmacy	QMC125	Metrosim-200	Metronidazole	antibiotic	200	Tablets	Strides Shasum Ltd	branded	India	below 30°C	0.0126488	2.07357	0.664062	0.626474
Congo, the Democratic Republic of the	Nyemba	pharmacy	QMC126	Doxycycline Gelules BP	Doxycycline	antibiotic	100	Capsules	Astra Lifecare	generic	India	below 30°C	0.031622	2.37759	0.63244	0.596642
Congo, the Democratic Republic of the	Nyemba	pharmacy	QMC127	Shalformin	Metformin	medicine against NCD	500	Tablets	Ciron Drugs and Pharmaceuticals Ltd	branded	India	below 30°C	0.274057	18.2705	24.6652	23.269
Congo, the Democratic Republic of the	Nyemba	pharmacy	QMC128	Catenol 100	Atenolol	medicine against NCD	100	Tablets	Cadila Healthcare Ltd	branded	India	below 30°C	0.252976	14.2121	3.79464	3.57985
Congo, the Democratic Republic of the	Nyemba	pharmacy	QMC129	Esidrex	Hydrochlorothiazide	medicine against NCD	25	Tablets	Novartis Farmaceutica s.A	originator	Spain	below 25°C	0.21503	50.0069	6.45089	6.08574
Congo, the Democratic Republic of the	Nyemba	pharmacy	QMC130	Frusemide	Furosemide	medicine against NCD	40	Tablets	Prashi Pharma prvt. Ltd.	branded	India	dry and cool, protected from light	0.015811	2.59197	0.47433	0.447481
Congo, the Democratic Republic of the	Nyemba	pharmacy	QMC131	Salbutamol Tablets BP	Salbutamol	medicine against NCD	4	Tablets	Aura pharmaceuticals pvt. ltd	generic	India	dry and cool, protected from light	0.0189732	5.92912	0.853794	0.805466
Congo, the Democratic Republic of the	Nyemba	informal vendor	QMC132	Amoxyn-500	Amoxicillin	antibiotic	500	Capsules	Farmasino Pharmaceutical Co.Ltd	branded	China	below 25°C	0.0505952	1.68651	1.0625	1.00236
Congo, the Democratic Republic of the	Nyemba	informal vendor	QMC133	Co-Trimoxazole Tablets BP Megatrim	Sulfa/Trimet	antibiotic	400 / 80	Tablets	Fourrts	branded	India	dry and cool, protected from light	0.0252976	2.10813	0.708333	0.668238
Congo, the Democratic Republic of the	Nyemba	informal vendor	QMC134	Ciprofloxacine Tablets USP	Ciprofloxacin	antibiotic	500	Tablets	Sinochem Jiangsu co. Ltd	generic	China	dry and cool, protected from light	0.0505952	1.35644	0.708333	0.668238
Congo, the Democratic Republic of the	Nyemba	informal vendor	QMC135	Peni-V	Penicillin v	antibiotic	250	Tablets	Farmasino Pharmaceutical Co.Ltd	branded	China	dry and cool, protected from light	0.031622	1.7967	1.77083	1.6706
Congo, the Democratic Republic of the	Nyemba	informal vendor	QMC137	Metronidazole Tablets	Metronidazole	antibiotic	250	Tablets	Jinzhu Jiuyang Pharmaceutical co. Ltd	generic	China	dry and cool, protected from light	0.0126488	2.07357	0.53125	0.501179
Congo, the Democratic Republic of the	Nyemba	informal vendor	QMC138	Doxycycline Capsules	Doxycycline	antibiotic	100	Capsules	Shanxi Lianbang Pharmaceutical ltd	generic	China	dry and cool, protected from light	0.031622	2.37759	0.63244	0.596642
Congo, the Democratic Republic of the	Nyemba	informal vendor	QMC139	Frusema	Furosemide	medicine against NCD	40	Tablets	Arco Pharma pvt. Ltd	branded	India	below 25°C	0.0126488	2.07357	0.379464	0.357985
Congo, the Democratic Republic of the	Nyemba	informal vendor	QMC140	Kam Vent	Salbutamol	medicine against NCD	4	Tablets	Kampala Pharmaceutical Industries	branded	Uganda	below 30°C	0.015811	4.94094	0.711495	0.671222
Congo, the Democratic Republic of the	Nyemba	government health facility	QMC141	Amoxicillin Tablets USP	Amoxicillin	antibiotic	500	Tablets	CSPC Zhonguo Pharmaceuticals Co.Ltd	generic	China	below 30°C
Congo, the Democratic Republic of the	Nyemba	government health facility	QMC142	Co-trimoxazole BP	Sulfa/Trimet	antibiotic	400 / 80	Tablets	Medopharma	generic	India	below 30°C
Congo, the Democratic Republic of the	Nyemba	government health facility	QMC143	Ciprofloxacin USP	Ciprofloxacin	antibiotic	500	Tablets	Medopharma	generic	India	below 30°C
Congo, the Democratic Republic of the	Nyemba	government health facility	QMC144	Metronidazole BP	Metronidazole	antibiotic	250	Tablets	Medopharma	generic	India	below 30°C
Congo, the Democratic Republic of the	Nyemba	government health facility	QMC145	Doxycycline Hyclate USP	Doxycycline	antibiotic	100	Tablets	Medopharma	generic	India	below 30°C
Congo, the Democratic Republic of the	Nyemba	church health facility	QMC146	Co-trimoxazole BP	Sulfa/Trimet	antibiotic	400 / 80	Tablets	Medopharma	generic	India	below 30°C	0.031622	2.63517	0.885416	0.835298
Congo, the Democratic Republic of the	Nyemba	church health facility	QMC147	Amoxyn-500	Amoxicillin	antibiotic	500	Capsules	Reyoung Pharmaceutical Co. Ltd	branded	China	below 30°C	0.0505952	1.68651	1.0625	1.00236
Congo, the Democratic Republic of the	Nyemba	church health facility	QMC149	Ecoflox-500	Ciprofloxacin	antibiotic	500	Tablets	Medley Pharmaceuticals Ltd	branded	India	below 30°C	0.0442708	1.18688	0.619791	0.584709
Congo, the Democratic Republic of the	Nyemba	church health facility	QMC150	Speniv Tablets 250	Penicillin v	antibiotic	250	Tablets	sparsh bio-tech pvt. Ltd	branded	India	below 25°C	0.0189732	1.07802	1.0625	1.00236
Congo, the Democratic Republic of the	Nyemba	church health facility	QMC151	Megyl	Metronidazole	antibiotic	250	Tablets	Aura pharmaceuticals pvt. ltd	branded	India	dry and cool, protected from light	0.031622	5.18393	1.32812	1.25295
Congo, the Democratic Republic of the	Kansimba	government health facility	QMC152	Amoxicilline Tablets for Oral Suspension	Amoxicillin	antibiotic	250	Tablets	CSPC Zhonguo Pharmaceuticals Co.Ltd	generic	China	below 30°C
Congo, the Democratic Republic of the	Kansimba	government health facility	QMC153	Cotrimoxazole Tablets B.P	Sulfa/Trimet	antibiotic	400 / 80	Tablets	CSPC Ouyi Pharmaceutical Co.Ltd	generic	China	below 30°C
Congo, the Democratic Republic of the	Kansimba	government health facility	QMC154	Ciprofloxacin Tablets USP	Ciprofloxacin	antibiotic	250	Tablets	Holden Medical Laboratories	generic	India	below 30°C
Congo, the Democratic Republic of the	Kansimba	government health facility	QMC155	Phenoxymethylpenicillin Tablets BP	Penicillin v	antibiotic	250	Tablets	North China Pharmaceutical Group, PRC	generic	China	below 30°C
Congo, the Democratic Republic of the	Kansimba	government health facility	QMC156	Metronidazole Tablets BP	Metronidazole	antibiotic	250	Tablets	Jiangsu Pengyao Pharmaceutical Ltd	generic	China	below 30°C
Congo, the Democratic Republic of the	Kansimba	government health facility	QMC157	Doxycycline Tablets	Doxycycline	antibiotic	100	Tablets	Maneesh Pharmaceuticals ltd.	generic	India	below 30°C
Congo, the Democratic Republic of the	Kansimba	government health facility	QMC158	Salbutamol Tablets BP	Salbutamol	medicine against NCD	4	Tablets	Medopharma	generic	India	below 30°C
Congo, the Democratic Republic of the	Kansimba	church health facility	QMC159	Amoxicillin Capsules BP	Amoxicillin	antibiotic	500	Capsules	Reyoung Pharmaceutical Co. Ltd	generic	China	below 30°C	0.063244	2.10813	1.32812	1.25295
Congo, the Democratic Republic of the	Kansimba	church health facility	QMC161	Sulfamethoxazole and Trimethoprim Tablets USP	Sulfa/Trimet	antibiotic	400 / 80	Tablets	Nanjing Baijingyu Pahramcuetical Co.Ltd	generic	China	below 30°C
Congo, the Democratic Republic of the	Kansimba	church health facility	QMC162	Ciprofloxacin Tablets USP	Ciprofloxacin	antibiotic	500	Tablets	CSPC Ouyi Pharmaceutical Co.Ltd	generic	China	below 30°C
Congo, the Democratic Republic of the	Kansimba	church health facility	QMC163	Doxycycline Hyclate USP	Doxycycline	antibiotic	100	Tablets	Medopharma	generic	India	below 30°C
Congo, the Democratic Republic of the	Kansimba	church health facility	QMC164	Metronidazole 250 mg tables BP	Metronidazole	antibiotic	250	Tablets	CSPC Ouyi Pharmaceutical Co.Ltd	generic	India	below 30°C
Congo, the Democratic Republic of the	Kansimba	church health facility	QMC165	Salbutamol Tablets BP	Salbutamol	medicine against NCD	4	Tablets	Medopharma	generic	India	below 30°C
Congo, the Democratic Republic of the	Kansimba	informal vendor	QMC166	Phenoxymethylpenicillin Tablets BP	Penicillin v	antibiotic	250	Tablets	North China Pharmaceutical Group, PRC	generic	China	below 30°C	0.063244	3.59341	3.54166	3.34119
Congo, the Democratic Republic of the	Kansimba	informal vendor	QMC167	Amoxicillin Capsules B.P	Amoxicillin	antibiotic	500	Capsules	Sinochem Jiangsu co. Ltd	generic	China	dry and cool, protected from light	0.063244	2.10813	1.32812	1.25295
Congo, the Democratic Republic of the	Kansimba	informal vendor	QMC168	Cotrimoxazole Tablets B.P	Sulfa/Trimet	antibiotic	400 / 80	Tablets	ultra Care International	generic	India	dry and cool, protected from light	0.031622	2.63517	0.885416	0.835298
Congo, the Democratic Republic of the	Kansimba	informal vendor	QMC169	Ciprofloxacine Tablets USP	Ciprofloxacin	antibiotic	500	Tablets	Sinochem Jiangsu co. Ltd	generic	China	dry and cool, protected from light	0.063244	1.69555	0.885416	0.835298
Congo, the Democratic Republic of the	Kansimba	informal vendor	QMC170	Metro 250	Metronidazole	antibiotic	250	Tablets	Prashi Pharma prvt. Ltd.	branded	India	dry and cool, protected from light	0.031622	5.18393	1.32812	1.25295
Congo, the Democratic Republic of the	Kansimba	informal vendor	QMC171	Frusema	Furosemide	medicine against NCD	40	Tablets	Arco Pharma pvt. Ltd	branded	India	dry and cool, protected from light	0.0189732	3.11036	0.569196	0.536977
Congo, the Democratic Republic of the	Kansimba	pharmacy	QMC173	HIPEN	Amoxicillin	antibiotic	250	Capsules	sparsh bio-tech pvt. Ltd	branded	India	below 25°C	0.031622	1.97637	1.32812	1.25295
Congo, the Democratic Republic of the	Kansimba	pharmacy	QMC174	Cotrimoxazole Tablets B.P	Sulfa/Trimet	antibiotic	400 / 80	Tablets	ultra Care International	generic	India	dry and cool, protected from light	0.031622	2.63517	0.885416	0.835298
Congo, the Democratic Republic of the	Kansimba	pharmacy	QMC175	Ecoflox-500	Ciprofloxacin	antibiotic	500	Tablets	Medley Pharmaceuticals Ltd	branded	India	below 30°C	0.0505952	1.35644	0.708333	0.668238
Congo, the Democratic Republic of the	Kansimba	pharmacy	QMC176	Peni-V	Penicillin v	antibiotic	250	Tablets	Sinochem Jiangsu co. Ltd	branded	China	dry and cool, protected from light	0.0442708	2.51539	2.47916	2.33883
Congo, the Democratic Republic of the	Kansimba	pharmacy	QMC177	Megyl	Metronidazole	antibiotic	250	Tablets	Aura pharmaceuticals pvt. ltd	branded	India	dry and cool, protected from light	0.0189732	3.11036	0.796874	0.751768
Congo, the Democratic Republic of the	Kansimba	pharmacy	QMC178	Doxycycline Capsules	Doxycycline	antibiotic	100	Capsules	Shanxi Lianbang Pharmaceutical ltd	generic	China	dry and cool, protected from light	0.031622	2.37759	0.63244	0.596642
Congo, the Democratic Republic of the	Kansimba	pharmacy	QMC179	Frusemide	Furosemide	medicine against NCD	40	Tablets	Prashi Pharma prvt. Ltd.	branded	India	dry and cool, protected from light	0.0189732	3.11036	0.569196	0.536977
Congo, the Democratic Republic of the	Kansimba	pharmacy	QMC180	Salbutamol Tablets BP	Salbutamol	medicine against NCD	4	Tablets	Aura pharmaceuticals pvt. ltd	generic	India	dry and cool, protected from light	0.031622	9.88187	1.42299	1.34244
Congo, the Democratic Republic of the	Goma	pharmacy	QMC214	Glucophage	Metformin	medicine against NCD	850	Tablets	Merck	originator	Belgium	dry and cool, protected from light	0.151786	7.58928	8.03571	7.58086
Congo, the Democratic Republic of the	Goma	pharmacy	QMC215	Ciprokin-500	Ciprofloxacin	antibiotic	500	Tablets	Phatkin B.P	branded	Kongo	dry and cool, protected from light	0.0758928	2.03466	1.0625	1.00236
Congo, the Democratic Republic of the	Goma	pharmacy	QMC216	Atenolol Tablets BP	Atenolol	medicine against NCD	100	Tablets	Holden Medical Laboratories	generic	India	below 30°C	0.113839	6.39546	1.70759	1.61093
Congo, the Democratic Republic of the	Goma	pharmacy	QMC217	Asix	Furosemide	medicine against NCD	40	Tablets	Astra Lifecare	branded	India	below 30°C	0.0569196	9.33108	1.70759	1.61093
Congo, the Democratic Republic of the	Goma	pharmacy	QMC218	Moxacil-500	Amoxicillin	antibiotic	500	Capsules	DAWA Ltd	branded	Kenya	below 30°C	0.047433	1.5811	0.996093	0.93971
Congo, the Democratic Republic of the	Goma	pharmacy	QMC219	Agodox	Doxycycline	antibiotic	100	Capsules	Agog pharma pvt.Ltd	branded	India	below 30°C	0.015811	1.1888	0.31622	0.298321
Congo, the Democratic Republic of the	Goma	informal vendor	QMC221	Astrogyl	Metronidazole	antibiotic	200	Tablets	Astra Lifecare	branded	India	below 30°C	0.0094866	1.55518	0.498047	0.469855
Congo, the Democratic Republic of the	Goma	informal vendor	QMC222	Ciprofloxacine Comprimes BP	Ciprofloxacin	antibiotic	500	Tablets	Astra Lifecare	generic	India	below 30°C	0.0284598	0.762997	0.398437	0.375884
Congo, the Democratic Republic of the	Goma	informal vendor	QMC223	Unipen 250	Penicillin v	antibiotic	250	Tablets	Regal Pharmaceuticals Ltd.	branded	Kenya	below 30°C	0.0237165	1.34753	1.32812	1.25295
Congo, the Democratic Republic of the	Goma	informal vendor	QMC224	Lecotrim	Sulfa/Trimet	antibiotic	400 / 80	Tablets	Laboratory & Allied Ltd.	branded	Kenya	below 30°C	0.0142299	1.18582	0.398437	0.375884
Congo, the Democratic Republic of the	Goma	informal vendor	QMC225	Esidrex	Hydrochlorothiazide	medicine against NCD	25	Tablets	Novartis Farmaceutica s.A	originator	Spain	below 25°C	0.237165	55.1547	7.11495	6.71222
Congo, the Democratic Republic of the	Goma	informal vendor	QMC226	Atenolol Tablets BP	Atenolol	medicine against NCD	100	Tablets	ZIM Laboratories Ltd	generic	India	below 25°C	0.115947	6.5139	1.73921	1.64076
Congo, the Democratic Republic of the	Goma	informal vendor	QMC227	Asur-850	Metformin	medicine against NCD	850	Tablets	Indus Life Sciences	branded	India	below 30°C	0.142299	7.11495	7.53348	7.10705
Congo, the Democratic Republic of the	Goma	pharmacy	QMC228	As-V	Penicillin v	antibiotic	250	Tablets	Astra Lifecare	branded	India	below 30°C	0.047433	2.69506	2.65625	2.50589
Congo, the Democratic Republic of the	Goma	pharmacy	QMC229	Renetrim	Sulfa/Trimet	antibiotic	400 / 80	Tablets	Rene Industries ltd.	branded	Uganda	below 30°C	0.0189732	1.5811	0.53125	0.501179
Congo, the Democratic Republic of the	Goma	pharmacy	QMC230	Unique's Metrogyl 200	Metronidazole	antibiotic	200	Tablets	J.B.Chemicals	branded	India	dry and cool, protected from light	0.0189732	3.11036	0.996093	0.93971
Congo, the Democratic Republic of the	Goma	informal vendor	QMC231	Doxyren	Doxycycline	antibiotic	100	Capsules	Rene Industries ltd.	branded	Uganda	dry and cool, protected from light	0.0243941	1.83414	0.487882	0.460266
Congo, the Democratic Republic of the	Goma	informal vendor	QMC233	Acinet	Amoxi/Clav	antibiotic	500/ 125	Tablets	Alkem Laboratories ltd.	branded	India	below 25°C	0.758928	4.62479	15.9375	15.0354
Congo, the Democratic Republic of the	Goma	pharmacy	QMC234	Esidrex	Hydrochlorothiazide	medicine against NCD	25	Tablets	Novartis Farmaceutica s.A	originator	Spain	below 25°C	0.237165	55.1547	7.11495	6.71222
Congo, the Democratic Republic of the	Goma	pharmacy	QMC235	Sabulin	Salbutamol	medicine against NCD	4	Tablets	DAWA Ltd	branded	Kenya	below 30°C	0.0284598	8.89369	1.28069	1.2082
Congo, the Democratic Republic of the	Goma	informal vendor	QMC236	Amoxin 500	Amoxicillin	antibiotic	500	Capsules	Phatkin B.P	branded	Kongo	dry and cool, protected from light	0.0284598	0.94866	0.597656	0.563826
Congo, the Democratic Republic of the	Goma	informal vendor	QMC237	Frusema	Furosemide	medicine against NCD	40	Tablets	Arco Pharma pvt. Ltd	branded	India	below 25°C	0.0284598	4.66554	0.853794	0.805466
Congo, the Democratic Republic of the	Goma	pharmacy	QMC238	Moxiclav	Amoxi/Clav	antibiotic	875/ 125	Tablets	Medochemie	branded	Cyprus	below 25°C	0.853794	5.42091	10.2455	9.66559
Congo, the Democratic Republic of the	Goma	informal vendor	QMC240	Kam Vent	Salbutamol	medicine against NCD	4	Tablets	Kampala Pharmaceutical Industries	branded	Uganda	below 30°C	0.0189732	5.92912	0.853794	0.805466
Congo, the Democratic Republic of the	Goma	government health facility	QMC241	Amoxicillin Capsules BP	Amoxicillin	antibiotic	500	Capsules	CSPC Zhonguo Pharmaceuticals Co.Ltd	generic	China	below 30°C	0.0445238	1.48413	0.934999	0.882075
Congo, the Democratic Republic of the	Goma	government health facility	QMC242	Metronidazole BP	Metronidazole	antibiotic	250	Tablets	Medopharma	generic	India	below 30°C	0.00910714	1.49297	0.3825	0.360849
Congo, the Democratic Republic of the	Goma	government health facility	QMC243	Ciprofloxacin Tablets USP	Ciprofloxacin	antibiotic	500	Tablets	CSPC Ouyi Pharmaceutical Co.Ltd	generic	China	below 30°C	0.037744	1.0119	0.528416	0.498506
Congo, the Democratic Republic of the	Goma	government health facility	QMC245	Co-trimoxazole BP	Sulfa/Trimet	antibiotic	400 / 80	Tablets	Medopharma	generic	India	below 30°C	0.00505952	0.421627	0.141667	0.133648
Congo, the Democratic Republic of the	Goma	government health facility	QMC246	Doxycycline Hyclate tablets USP	Doxycycline	antibiotic	100	Tablets	Nanjing Baijingyu Pahramcuetical Co.Ltd	generic	China	below 30°C	0.0155833	1.17168	0.311666	0.294025
Congo, the Democratic Republic of the	Goma	government health facility	QMC247	Phenoxymethylpenicillin Tablets BP	Penicillin v	antibiotic	250	Tablets	North China Pharmaceutical Group, PRC	generic	China	below 30°C	0.020744	1.17864	1.16167	1.09591
Congo, the Democratic Republic of the	Goma	government health facility	QMC248	Frusemide	Furosemide	medicine against NCD	40	Tablets	DAWA Ltd	generic	Kenya	below 30°C	0.00505952	0.82943	0.151786	0.143194
Congo, the Democratic Republic of the	Goma	church health facility	QMC249	Amoxy-500	Amoxicillin	antibiotic	500	Capsules	Reyoung Pharmaceutical Co. Ltd	branded	China	dry and cool, protected from light	0.0607142	2.02381	1.275	1.20283
Congo, the Democratic Republic of the	Goma	church health facility	QMC250	Atenolol Denk	Atenolol	medicine against NCD	50	Tablets	Denk Pharma	branded	Germany	below 25°C	0.202381	18.9141	6.07142	5.72776
Congo, the Democratic Republic of the	Goma	church health facility	QMC251	Ciprofloxacine Tablets USP	Ciprofloxacin	antibiotic	500	Tablets	Sinochem Jiangsu co. Ltd	generic	China	dry and cool, protected from light	0.10119	2.71288	1.41667	1.33648
Congo, the Democratic Republic of the	Goma	church health facility	QMC252	Alldox	Doxycycline	antibiotic	100	Capsules	Lincoln Pharmaceuticals Ltd	branded	India	below 30°C	0.10119	7.6083	2.02381	1.90925
Congo, the Democratic Republic of the	Goma	church health facility	QMC253	Metronidazole BP	Metronidazole	antibiotic	250	Tablets	Medopharma	generic	India	below 30°C	0.0202381	3.31772	0.849999	0.801886
Congo, the Democratic Republic of the	Goma	church health facility	QMC254	Astalin	Salbutamol	medicine against NCD	4	Tablets	Pharmaceutical Manufacturing Co. Ltd	branded	Kenya	dry and cool, protected from light	0.0809523	25.2976	3.64285	3.43666
Congo, the Democratic Republic of the	Biena	church health facility	QMC255	Co-trimoxazole USP	Sulfa/Trimet	antibiotic	400 / 80	Tablets	Medopharma	generic	India	below 30°C	0.0150521	1.25434	0.421458	0.397602
Congo, the Democratic Republic of the	Goma	church health facility	QMC257	Co-trimoxazole BP	Sulfa/Trimet	antibiotic	400 / 80	Tablets	Medopharma	generic	India	below 30°C	0.010119	0.843253	0.283333	0.267295
Congo, the Democratic Republic of the	Goma	church health facility	QMC258	Metformin Denk	Metformin	medicine against NCD	1000	Tablets	Denk Pharma	branded	Germany	below 30°C	0.303571	2.55531	13.6607	12.8875
Congo, the Democratic Republic of the	Goma	church health facility	QMC259	Asix	Furosemide	medicine against NCD	40	Tablets	Astra Lifecare	branded	India	below 30°C	0.10119	16.5886	3.03571	2.86388
Congo, the Democratic Republic of the	Biena	church health facility	QMC260	Metronidazole 250 mg tables BP	Metronidazole	antibiotic	250	Tablets	CSPC Ouyi Pharmaceutical Co.Ltd	generic	China	below 30°C	0.00752604	1.23378	0.316094	0.298201
Congo, the Democratic Republic of the	Biena	church health facility	QMC261	Phenoxymethylpenicillin Tablets BP	Penicillin v	antibiotic	250	Tablets	CSPC Zhonguo Pharmaceuticals Co.Ltd	generic	China	below 25°C	0.0258036	1.46611	1.445	1.36321
Congo, the Democratic Republic of the	Biena	church health facility	QMC262	Ciprofloxacin Tablets	Ciprofloxacin	antibiotic	500	Tablets	Reyoung Pharmaceutical Co. Ltd	generic	China	below 25°C	0.0664441	1.78134	0.930218	0.877564
Congo, the Democratic Republic of the	Biena	church health facility	QMC263	Amoxicillin	Amoxicillin	antibiotic	250	Tablets	CSPC Ouyi Pharmaceutical Co.Ltd	generic	China	below 30°C	0.021503	1.34394	0.903124	0.852004
Congo, the Democratic Republic of the	Biena	informal vendor	QMC264	Unidoxy	Doxycycline	antibiotic	100	Capsules	CSPC Ouyi Pharmaceutical Co.Ltd	branded	China	below 25°C	0.063244	4.75519	1.26488	1.19328
Congo, the Democratic Republic of the	Biena	informal vendor	QMC265	Ciprofloxacine comprimes BP	Ciprofloxacin	antibiotic	500	Tablets	Astra Lifecare	generic	India	below 30°C	0.0853794	2.28899	1.19531	1.12765
Congo, the Democratic Republic of the	Biena	informal vendor	QMC266	Metronyl	Metronidazole	antibiotic	200	Tablets	MAC'S pharmaceuticals Ltd	branded	Kenya	below 25°C	0.0252976	4.14715	1.32812	1.25295
Congo, the Democratic Republic of the	Biena	pharmacy	QMC267	Kemoxyl 250	Amoxicillin	antibiotic	250	Capsules	Laboratory & Allied Ltd.	branded	Kenya	below 30°C	0.047433	2.96456	1.99219	1.87942
Congo, the Democratic Republic of the	Biena	informal vendor	QMC269	Unitrim	Sulfa/Trimet	antibiotic	400 / 80	Tablets	Regal Pharmaceuticals Ltd.	branded	Kenya	below 25°C	0.0284598	2.37165	0.796874	0.751768
Congo, the Democratic Republic of the	Biena	informal vendor	QMC270	Kam Amoxy Capsules	Amoxicillin	antibiotic	250	Capsules	Kampala Pharmaceutical Industries	branded	Uganda	dry and cool, protected from light	0.0379464	2.37165	1.59375	1.50354
Congo, the Democratic Republic of the	Biena	pharmacy	QMC271	Asbutol-P4	Salbutamol	medicine against NCD	4	Tablets	Astra Lifecare	branded	India	below 30°C	0.0379464	11.8582	1.70759	1.61093
Congo, the Democratic Republic of the	Biena	pharmacy	QMC272	Frusemide BP	Furosemide	medicine against NCD	40	Tablets	Strides Arcolab Limited	generic	India	below 25°C	0.063244	10.3679	1.89732	1.78992
Congo, the Democratic Republic of the	Biena	pharmacy	QMC273	Cosatrim	Sulfa/Trimet	antibiotic	400 / 80	Tablets	cosmos ltd	branded	Kenya	below 25°C	0.0379464	3.1622	1.0625	1.00236
Congo, the Democratic Republic of the	Biena	pharmacy	QMC274	Omacip 500	Ciprofloxacin	antibiotic	500	Tablets	National pharmaceutical industries	branded	sultanat of Oman	below 30°C	0.094866	2.54332	1.32812	1.25295
Congo, the Democratic Republic of the	Biena	pharmacy	QMC275	Alldox	Doxycycline	antibiotic	100	Capsules	Lincoln Pharmaceuticals Ltd	branded	India	below 30°C	0.0569196	4.27967	1.13839	1.07395
Congo, the Democratic Republic of the	Biena	pharmacy	QMC276	Megyl	Metronidazole	antibiotic	250	Tablets	Aura pharmaceuticals pvt. ltd	branded	India	dry and cool, protected from light	0.031622	5.18393	1.32812	1.25295
Congo, the Democratic Republic of the	Biena	pharmacy	QMC277	Glyformin 500	Metformin	medicine against NCD	500	Tablets	Remedica Ltd	branded	Cyprus	below 25°C	0.252976	16.8651	22.7678	21.4791
Congo, the Democratic Republic of the	Biena	pharmacy	QMC278	Hyperlok-100	Atenolol	medicine against NCD	100	Tablets	Astra Lifecare	branded	India	below 30°C	0.126488	7.10607	1.89732	1.78992
Congo, the Democratic Republic of the	Biena	government health facility	QMC279	Amoxicillin Tablets USP	Amoxicillin	antibiotic	250	Tablets	CSPC Zhonguo Pharmaceuticals Co.Ltd	generic	China	below 30°C	0.0218255	1.36409	0.916671	0.864784
Congo, the Democratic Republic of the	Biena	government health facility	QMC281	Ciprofloxacin Tablets	Ciprofloxacin	antibiotic	500	Tablets	Reyoung Pharmaceutical Co. Ltd	generic	China	below 25°C	0.0752604	2.0177	1.05365	0.994005
Congo, the Democratic Republic of the	Biena	government health facility	QMC282	Phenoxymethylpenicillin Tablets BP	Penicillin v	antibiotic	250	Tablets	CSPC Zhonguo Pharmaceuticals Co.Ltd	generic	China	below 25°C	0.0258541	1.46899	1.44783	1.36588
Congo, the Democratic Republic of the	Biena	government health facility	QMC283	Metronidazole Tablets BP	Metronidazole	antibiotic	250	Tablets	Medopharma	generic	India	below 30°C	0.00892373	1.46291	0.374797	0.353582
Congo, the Democratic Republic of the	Biena	government health facility	QMC284	Doxycycline Hyclate USP	Doxycycline	antibiotic	100	Tablets	Medopharma	generic	India	below 30°C	0.0187076	1.40658	0.374152	0.352973
Congo, the Democratic Republic of the	Biena	church health facility	QMC285	Doxycycline Hyclate tablets USP	Doxycycline	antibiotic	100	Tablets	CSPC Ouyi Pharmaceutical Co.Ltd	generic	China	below 30°C	0.0182775	1.37425	0.36555	0.344859
Congo, the Democratic Republic of the	Biena	pharmacy	QMC286	Augmentin Adultes	Amoxi/Clav	antibiotic	500/ 62.5	Tablets	Glaxo Welcome Production	originator	France	below 25°C	0.94866		19.9219	18.7942
Congo, the Democratic Republic of the	Biena	informal vendor	QMC287	Koact 625	Amoxi/Clav	antibiotic	500/ 125	Tablets	Aurobindo Pharma ltd.	branded	India	below 30°C	0.94866	5.78099	19.9219	18.7942
Congo, the Democratic Republic of the	Biena	pharmacy	QMC288	Esidrex	Hydrochlorothiazide	medicine against NCD	25	Tablets	Novartis Farmaceutica s.A	originator	Spain	below 25°C	0.284598	66.1856	8.53794	8.05466
Congo, the Democratic Republic of the	Biena	pharmacy	QMC289	Unipen 250	Penicillin v	antibiotic	250	Tablets	Regal Pharmaceuticals Ltd.	branded	Kenya	below 30°C	0.047433	2.69506	2.65625	2.50589
Congo, the Democratic Republic of the	Biena	informal vendor	QMC290	Sabulin	Salbutamol	medicine against NCD	4	Tablets	DAWA Ltd	branded	Kenya	below 30°C	0.0284598	8.89369	1.28069	1.2082
Congo, the Democratic Republic of the	Biena	informal vendor	QMC291	Peni-V	Penicillin v	antibiotic	250	Tablets	Phatkin B.P	branded	Kongo	below 25°C	0.0379464	2.15605	2.125	2.00472
Congo, the Democratic Republic of the	Biena	informal vendor	QMC293	Frusemide	Furosemide	medicine against NCD	40	Tablets	Prashi Pharma prvt. Ltd.	branded	India	dry and cool, protected from light	0.0711495	11.6639	2.13449	2.01367
Congo, the Democratic Republic of the	Nyankunde	church health facility	QMC298	Amoxicillin Tablets USP	Amoxicillin	antibiotic	250	Tablets	CSPC Zhonguo Pharmaceuticals Co.Ltd	generic	China	below 30°C	0.018445	1.15281	0.77469	0.73084
Congo, the Democratic Republic of the	Nyankunde	church health facility	QMC299	Phenoxymethylpenicillin Tablets BP	Penicillin v	antibiotic	250	Tablets	North China Pharmaceutical Group, PRC	generic	China	below 30°C	0.021654	1.23034	1.21262	1.14398
Congo, the Democratic Republic of the	Nyankunde	church health facility	QMC300	Cotrimoxazole Tablets B.P	Sulfa/Trimet	antibiotic	400 / 80	Tablets	CSPC Ouyi Pharmaceutical Co.Ltd	generic	China	below 30°C	0.018056	1.50467	0.505568	0.476951
Congo, the Democratic Republic of the	Nyankunde	church health facility	QMC301	Asflox-500	Ciprofloxacin	antibiotic	500	Tablets	Astra Lifecare	branded	India	below 30°C	0.058737	1.57472	0.822318	0.775772
Congo, the Democratic Republic of the	Nyankunde	church health facility	QMC302	Metronidazole 250 mg tables BP	Metronidazole	antibiotic	250	Tablets	CSPC Ouyi Pharmaceutical Co.Ltd	generic	China	below 30°C	0.002648	0.434098	0.111216	0.104921
Congo, the Democratic Republic of the	Nyankunde	church health facility	QMC303	METFIL	Metformin	medicine against NCD	500	Tablets	Fourrts	branded	India	below 30°C	0.0235	1.56667	2.115	1.99528
Congo, the Democratic Republic of the	Nyankunde	church health facility	QMC305	Doxycycline Hyclate 100 mg USP	Doxycycline	antibiotic	100	Tablets	Medopharma	branded	India	below 30°C	0.016969	1.27586	0.33938	0.32017
Congo, the Democratic Republic of the	Nyankunde	church health facility	QMC306	Frusemide	Furosemide	medicine against NCD	40	Tablets	Elys Chemical Industries	generic	Kenya	below 30°C	0.0061	1	0.183	0.172642
Congo, the Democratic Republic of the	Nyankunde	church health facility	QMC307	Salbutamol Tablets BP	Salbutamol	medicine against NCD	4	Tablets	Medopharma	generic	India	below 30°C	0.008264	2.5825	0.37188	0.35083
Congo, the Democratic Republic of the	Nyankunde	church health facility	QMC308	HIPEN	Amoxicillin	antibiotic	250	Capsules	sparsh bio-tech pvt. Ltd	branded	India	below 25°C	0.014	0.875	0.588	0.554717
Congo, the Democratic Republic of the	Nyankunde	church health facility	QMC309	CO-TRI	Sulfa/Trimet	antibiotic	400 / 80	Tablets	Elys Chemical Industries	branded	Kenya	below 30°C	0.017	1.41667	0.476	0.449057
Congo, the Democratic Republic of the	Nyankunde	church health facility	QMC310	Ciprofloxacin Tablets USP	Ciprofloxacin	antibiotic	500	Tablets	CSPC Ouyi Pharmaceutical Co.Ltd	generic	China	below 30°C	0.0587	1.57373	0.8218	0.775283
Congo, the Democratic Republic of the	Nyankunde	church health facility	QMC311	Saarah Pharmacy Penicllin V Potassium 250mg	Penicillin v	antibiotic	250	Tablets	Shendong Ykang Pharmaceutical Co. LTd	branded	China	dry and cool, protected from light	0.0217	1.23295	1.2152	1.14642
Congo, the Democratic Republic of the	Nyankunde	church health facility	QMC312	Metronidazole 250 mg tables BP	Metronidazole	antibiotic	250	Tablets	CSPC Ouyi Pharmaceutical Co.Ltd	generic	China	below 30°C	0.0088	1.44262	0.3696	0.348679
Congo, the Democratic Republic of the	Nyankunde	church health facility	QMC313	Generic Plus Doxycycline Hyclate 100mg USP	Doxycycline	antibiotic	100	Tablets	Medopharma	branded	India	below 30°C	0.014	1.05263	0.28	0.264151
Congo, the Democratic Republic of the	Nyankunde	church health facility	QMC314	Salbutamol Tablets BP	Salbutamol	medicine against NCD	4	Tablets	Medopharma	generic	India	below 30°C	0.003	0.9375	0.135	0.127358
Congo, the Democratic Republic of the	Nyankunde	pharmacy	QMC315	Co-Trimoxazole Tablets BP Trimago	Sulfa/Trimet	antibiotic	400 / 80	Tablets	Agog pharma pvt.Ltd	branded	India	below 30°C	0.04	3.33333	1.12	1.0566
Congo, the Democratic Republic of the	Nyankunde	pharmacy	QMC317	Ciprokin-500	Ciprofloxacin	antibiotic	500	Tablets	Phatkin B.P	branded	Kongo	dry and cool, protected from light	0.1	2.68097	1.4	1.32075
Congo, the Democratic Republic of the	Nyankunde	pharmacy	QMC318	Saarah Pharmacy Penicllin V Potassium 250mg	Penicillin v	antibiotic	100	Tablets	Shendong Ykang Pharmaceutical Co. LTd	branded	China	dry and cool, protected from light	0.08	4.54545	11.2	10.566
Congo, the Democratic Republic of the	Nyankunde	pharmacy	QMC319	Doxycycline Capsules B.P	Doxycycline	antibiotic	100	Capsules	Triveni formulations limited	generic	India	dry and cool, protected from light	0.05	3.7594	1	0.943396
Congo, the Democratic Republic of the	Nyankunde	pharmacy	QMC320	Glyformin 500	Metformin	medicine against NCD	500	Tablets	Remedica Ltd	branded	Cyprus	below 25°C	0.166667	11.1111	15	14.1509
Congo, the Democratic Republic of the	Nyankunde	pharmacy	QMC321	Frusemide	Furosemide	medicine against NCD	40	Tablets	Prashi Pharma prvt. Ltd.	generic	India	dry and cool, protected from light	0.04	6.55738	1.2	1.13208
Congo, the Democratic Republic of the	Nyankunde	pharmacy	QMC322	Kam Vent	Salbutamol	medicine against NCD	4	Tablets	Kampala Pharmaceutical Industries	branded	India	below 30°C	0.05	15.625	2.25	2.12264
Congo, the Democratic Republic of the	Nyankunde	pharmacy	QMC323	Moxacil-250	Amoxicillin	antibiotic	250	Capsules	DAWA Ltd	branded	Kenya	below 30°C	0.05	3.125	2.1	1.98113
Congo, the Democratic Republic of the	Nyankunde	pharmacy	QMC324	Augmentin Adultes	Amoxi/Clav	antibiotic	500/ 62.5	Tablets	Glaxo Welcome Production	originator	France	below 25°C	0.9375		19.6875	18.5731
Congo, the Democratic Republic of the	Nyankunde	pharmacy	QMC325	Metazol	Metronidazole	antibiotic	250	Tablets	Chifeng Wanze Pharmaceutical Ltd	branded	China	below 30°C	0.03	4.91803	1.26	1.18868
Congo, the Democratic Republic of the	Rethy	church health facility	QMC326	Miloxy 250	Amoxicillin	antibiotic	250	Capsules	Milan laboratories pvt. Ltd	branded	India	below 30°C	0.026667	1.66669	1.12001	1.05662
Congo, the Democratic Republic of the	Rethy	church health facility	QMC327	Co-trimoxazole BP	Sulfa/Trimet	antibiotic	400 / 80	Tablets	Medopharma	generic	India	below 30°C	0.02	1.66667	0.56	0.528302
Congo, the Democratic Republic of the	Rethy	church health facility	QMC329	Ciprofloxacin Tablets USP	Ciprofloxacin	antibiotic	500	Tablets	CSPC Ouyi Pharmaceutical Co.Ltd	generic	China	below 30°C	0.066666	1.78729	0.933324	0.880494
Congo, the Democratic Republic of the	Rethy	church health facility	QMC330	Unipen 250	Penicillin v	antibiotic	250	Tablets	Regal Pharmaceuticals Ltd.	branded	Kenya	below 30°C	0.04	2.27273	2.24	2.11321
Congo, the Democratic Republic of the	Rethy	church health facility	QMC331	Metronidazole Tablets BP	Metronidazole	antibiotic	250	Tablets	Medopharma	generic	India	below 30°C	0.026667	4.37164	1.12001	1.05662
Congo, the Democratic Republic of the	Rethy	church health facility	QMC332	Doxyleb	Doxycycline	antibiotic	100	Capsules	Leben Laboratories pvt.ltd.	branded	India	below 25°C	0.023333	1.75436	0.46666	0.440245
Congo, the Democratic Republic of the	Rethy	church health facility	QMC333	Frusemide	Furosemide	medicine against NCD	40	Tablets	Elys Chemical Industries	branded	Kenya	below 30°C	0.026667	4.37164	0.80001	0.754726
Congo, the Democratic Republic of the	Rethy	church health facility	QMC334	Esidrex	Hydrochlorothiazide	medicine against NCD	25	Tablets	Novartis Farmaceutica s.A	originator	Spain	below 25°C	0.175	40.6977	5.25	4.95283
Congo, the Democratic Republic of the	Rethy	church health facility	QMC341	Miloxy 250	Amoxicillin	antibiotic	250	Capsules	Milan laboratories pvt. Ltd	branded	India	below 30°C	0.026667	1.66669	1.12001	1.05662
Congo, the Democratic Republic of the	Rethy	church health facility	QMC342	Cotrimoxazole Tablets B.P	Sulfa/Trimet	antibiotic	400 / 80	Tablets	CSPC Ouyi Pharmaceutical Co.Ltd	generic	China	below 30°C	0.053333	4.44442	1.49332	1.4088
Congo, the Democratic Republic of the	Rethy	church health facility	QMC343	CEEPRO-500	Ciprofloxacin	antibiotic	500	Tablets	Lincoln Pharmaceuticals Ltd	branded	India	below 30°C	0.066667	1.78732	0.933338	0.880508
Congo, the Democratic Republic of the	Rethy	church health facility	QMC344	Unipen 250	Penicillin v	antibiotic	250	Tablets	Regal Pharmaceuticals Ltd.	branded	Kenya	below 30°C	0.04	2.27273	2.24	2.11321
Congo, the Democratic Republic of the	Rethy	church health facility	QMC345	Metronidazole 250 mg tables BP	Metronidazole	antibiotic	250	Tablets	CSPC Ouyi Pharmaceutical Co.Ltd	generic	China	below 30°C	0.026667	4.37164	1.12001	1.05662
Congo, the Democratic Republic of the	Rethy	church health facility	QMC346	Frusemide	Furosemide	medicine against NCD	40	Tablets	NEM Laboratories Pvt.LTd	generic	India	below 30°C	0.026667	4.37164	0.80001	0.754726
Congo, the Democratic Republic of the	Rethy	pharmacy	QMC347	AMYN-250	Amoxicillin	antibiotic	250	Capsules	Kopran limited	branded	India	below 30°C	0.023333	1.45831	0.979986	0.924515
Congo, the Democratic Republic of the	Rethy	pharmacy	QMC348	Trim - 480	Sulfa/Trimet	antibiotic	400 / 80	Tablets	Kopran limited	branded	India	below 30°C	0.01	0.833333	0.28	0.264151
Congo, the Democratic Republic of the	Rethy	pharmacy	QMC349	As-V	Penicillin v	antibiotic	250	Tablets	Astra Lifecare	branded	India	below 30°C	0.024	1.36364	1.344	1.26792
Congo, the Democratic Republic of the	Rethy	pharmacy	QMC350	Ecoflox-500	Ciprofloxacin	antibiotic	500	Tablets	Medley Pharmaceuticals Ltd	branded	India	below 30°C	0.033333	0.893646	0.466662	0.440247
Congo, the Democratic Republic of the	Rethy	pharmacy	QMC351	Azudox	Doxycycline	antibiotic	100	Capsules	Kampala Pharmaceutical Industries	branded	Uganda	below 30°C	0.013333	1.00248	0.26666	0.251566
Congo, the Democratic Republic of the	Rethy	pharmacy	QMC353	Frusemide BP	Furosemide	medicine against NCD	40	Tablets	Strides Arcolab Limited	branded	India	below 25°C	0.015333	2.51361	0.45999	0.433953
Congo, the Democratic Republic of the	Rethy	pharmacy	QMC354	Kam Vent	Salbutamol	medicine against NCD	4	Tablets	Kampala Pharmaceutical Industries	branded	India	below 30°C	0.007333	2.29156	0.329985	0.311307
Congo, the Democratic Republic of the	Nyankunde	pharmacy	QMC355	Esidrex	Hydrochlorothiazide	medicine against NCD	25	Tablets	Novartis Farmaceutica s.A	originator	Spain	below 25°C	0.15	34.8837	4.5	4.24528
Cameroon	Southwest	church health facility	QMCA001	Salbutamol B.P	Salbutamol	medicine against NCD	2	Tablets	Maxtar Bio-Genics	generic	India	below 25°C	0.0545799	21.832	4.91219	2.23281
Cameroon	Southwest	church health facility	QMCA002	Hydrochlorthiazide	Hydrochlorothiazide	medicine against NCD	50	Tablets	Hongkong Prost Medicines and Health Products Co.,Ltd	generic	Hong Kong	not stated	0.0545799	11.1388	0.818699	0.372136
Cameroon	Southwest	church health facility	QMCA003	Doxycycline Sprukfield	Doxycycline	antibiotic	100	Tablets	Jiangsu Ruinian Qianjin Pharm. Co.Ltd	branded	China	not stated	0.0909665	6.83959	1.81933	0.826968
Cameroon	Southwest	church health facility	QMCA004	Glibenclamide	Glibenclamide	medicine against NCD	5	Tablets	Medicamen biotech Ltd.	generic	India	below 30°C	0.0363866	6.38361	2.1832	0.992362
Cameroon	Southwest	church health facility	QMCA005	Metformin Tablets BP	Metformin	medicine against NCD	500	Tablets	Strides Arcolab Limited	generic	India	dry and cool, protected from light	0.0545799	3.63866	4.91219	2.23281
Cameroon	Southwest	church health facility	QMCA006	Metzole-500	Metronidazole	antibiotic	500	Tablets	Maxtar Bio-Genics	branded	India	dry and cool, protected from light	0.0909665	7.70903	1.9103	0.868317
Cameroon	Southwest	church health facility	QMCA007	Ciprofloxacine	Ciprofloxacin	antibiotic	500	Tablets	Medopharma	generic	India	below 30°C	0.181933	4.87756	2.54706	1.15776
Cameroon	Southwest	church health facility	QMCA008	Amoxzem TAB	Amoxicillin	antibiotic	500	Tablets	Ningbo shuangwei	branded	China	below 25°C	0.145546	4.85155	3.05647	1.38931
Cameroon	Southwest	pharmacy	QMCA009	Metformin Denk	Metformin	medicine against NCD	500	Tablets	Denk Pharma	branded	Germany	below 25°C	0.097698	6.5132	8.79282	3.99674
Cameroon	Southwest	pharmacy	QMCA010	Metronidazole	Metronidazole	antibiotic	500	Tablets	Bailly-Creat	generic	India	below 25°C	0.0982438	8.32575	2.06312	0.937782
Cameroon	Southwest	pharmacy	QMCA011	Lasilix 40 mg	Furosemide	medicine against NCD	40	Tablets	Sanofi-Winthrop	originator	France	below 25°C	0.139179	22.8162	4.17536	1.89789
Cameroon	Southwest	pharmacy	QMCA012	Glidiabet	Glibenclamide	medicine against NCD	5	Tablets	Ferrer Internacional	branded	Spain	not stated	0.0821731	14.4163	4.93038	2.24108
Cameroon	Southwest	pharmacy	QMCA013	Doxycreat	Doxycycline	antibiotic	100	Tablets	Bailly-Creat	branded	India	below 25°C	0.0756841	5.69054	1.51368	0.688038
Cameroon	Southwest	pharmacy	QMCA014	Amoxiciline Ubigen	Amoxicillin	antibiotic	500	Capsules	Reyoung Pharmaceutical Co. Ltd	branded	China	dry and cool, protected from light	0.121289	4.04296	2.54706	1.15776
Cameroon	Southwest	pharmacy	QMCA015	Cotrimoxazole ubigen	Sulfa/Trimet	antibiotic	400/80	Tablets	Lincoln Pharmaceuticals Ltd	branded	India	dry and cool, protected from light	0.0545799	4.54833	1.52824	0.694653
Cameroon	Southwest	pharmacy	QMCA016	Esidrex	Hydrochlorothiazide	medicine against NCD	25	Tablets	Novartis Pharmaceutica	originator	Spain	below 25°C	0.0709539	16.5009	2.12862	0.967553
Cameroon	Southwest	government health facility	QMCA017	Amoxicillin	Amoxicillin	antibiotic	500	Tablets	Strides Arcolab Limited	generic	India	below 25°C	0.0636765	2.12255	1.33721	0.607822
Cameroon	Southwest	government health facility	QMCA018	Co-Amoxiclav	Amoxi/Clav	antibiotic	500/125	Tablets	Medopharma	branded	India	below 25°C	0.509412	3.10428	10.6977	4.86257
Cameroon	Southwest	government health facility	QMCA019	Co-Trimoxazole	Sulfa/Trimet	antibiotic	400/80	Tablets	Strides Arcolab Limited	branded	India	below 25°C	0.0181933	1.51611	0.509412	0.231551
Cameroon	Southwest	government health facility	QMCA020	Ciprofloxacine	Ciprofloxacin	antibiotic	500	Tablets	Medopharma	generic	India	below 30°C	0.145546	3.90205	2.03765	0.926204
Cameroon	Southwest	government health facility	QMCA021	Metronidazole Comprimes BP	Metronidazole	antibiotic	250	Tablets	Strides Arcolab Limited	generic	India	dry and cool, protected from light	0.0181933	2.98251	0.764119	0.347327
Cameroon	Southwest	government health facility	QMCA022	Doxycycline Sprukfield	Doxycycline	antibiotic	100	Tablets	Jiangsu Ruinian Qianjin Pharm. Co.Ltd	branded	China	dry and cool, protected from light	0.0181933	1.36792	0.363866	0.165394
Cameroon	Southwest	government health facility	QMCA023	Glibenclamid Pharmaquick	Glibenclamide	medicine against NCD	5	Tablets	Pharmaquick	branded	Benin	not stated	0.00909665	1.5959	0.545799	0.24809
Cameroon	Southwest	government health facility	QMCA024	Maxformin-500	Metformin	medicine against NCD	500	Tablets	Maxtar Bio-Genics	branded	India	dry and cool, protected from light	0.0181933	1.21289	1.6374	0.744271
Cameroon	Southwest	government health facility	QMCA025	Salbutamol B.P	Salbutamol	medicine against NCD	2	Tablets	Maxtar Bio-Genics	branded	India	below 25°C	0.00909665	3.63866	0.818699	0.372136
Cameroon	Southwest	pharmacy	QMCA026	Clavumoccid	Amoxi/Clav	antibiotic	500/62.5	Tablets	Medopharma	branded	India	below 25°C	0.55717		11.7006	5.31844
Cameroon	Southwest	pharmacy	QMCA027	Starpen	Penicillin v	antibiotic	500	Tablets	Sandoz	originator	Austria	below 25°C	0.295641	12.1663	8.27795	3.76271
Cameroon	Southwest	pharmacy	QMCA028	ciprofloxacine Ubigen	Ciprofloxacin	antibiotic	750	Tablets	Lincoln Pharmaceuticals Ltd	branded	India	below 30°C	0.175838		1.64116	0.74598
Cameroon	Southwest	informal vendor	QMCA029	Hydrochlorothiazide Pharmaquick	Hydrochlorothiazide	medicine against NCD	50	Tablets	Pharmaquick	branded	Benin	not stated	0.0454833	9.2823	0.682249	0.310113
Cameroon	Southwest	informal vendor	QMCA030	Ciproin-500	Ciprofloxacin	antibiotic	500	Tablets	JSPY Pharmaceutical	branded	China	below 25°C	0.0909665	2.43878	1.27353	0.578878
Cameroon	Southwest	informal vendor	QMCA031	Metrole-500	Metronidazole	antibiotic	500	Tablets	JSPY Pharmaceutical	branded	China	below 25°C	0.0363866	3.08361	0.764119	0.347327
Cameroon	Southwest	informal vendor	QMCA032	Amoxycillin capsules	Amoxicillin	antibiotic	500	Capsules	Jiangxi xierkangtai Pharmaceutical	generic	China	dry and cool, protected from light	0.0636765	2.12255	1.33721	0.607822
Cameroon	Southwest	informal vendor	QMCA033	Metformin	Metformin	medicine against NCD	500	Tablets	Strides Shasum Ltd	generic	India	below 30°C	0.0454833	3.03222	4.09349	1.86068
Cameroon	Southwest	informal vendor	QMCA034	Co-Trimoxazole	Sulfa/Trimet	antibiotic	400/80	Tablets	Strides Arcolab Limited	branded	India	below 25°C	0.0454833	3.79027	1.27353	0.578878
Cameroon	Southwest	informal vendor	QMCA035	Penicillin-V Tablets	Penicillin v	antibiotic	500	Tablets	Oxford Pharma	generic	Belgium	dry and cool, protected from light	0.2729	11.2304	7.64119	3.47327
Cameroon	Southwest	informal vendor	QMCA036	New Divine Doxycycline	Doxycycline	antibiotic	100	Capsules	New Divine Favour Pharmaceuticals	branded	Nigeria	below 30°C	0.0545799	4.10375	1.0916	0.496181
Cameroon	Southwest	informal vendor	QMCA037	Glibenclamid Pharmaquick	Glibenclamide	medicine against NCD	5	Tablets	Pharmaquick	branded	Benin	not stated	0.0454833	7.97952	2.729	1.24045
Cameroon	West	church health facility	QMCA038	Amoxzem TAB	Amoxicillin	antibiotic	500	Tablets	Ningbo shuangwei	branded	China	below 25°C	0.145546	4.85155	3.05647	1.38931
Cameroon	West	church health facility	QMCA039	Oxynic	Amoxi/Clav	antibiotic	875/125	Tablets	not stated	branded	India	below 25°C	0.88989	5.65009	10.6787	4.85394
Cameroon	West	church health facility	QMCA040	Cotrimo-480 mg	Sulfa/Trimet	antibiotic	400/80	Tablets	Jiangsu Ruinian Qianjin Pharm. Co.Ltd	branded	China	below 25°C	0.0909665	7.58054	2.54706	1.15776
Cameroon	West	church health facility	QMCA041	Zeprox-500	Ciprofloxacin	antibiotic	500	Tablets	Jiangsu Ruinian Qianjin Pharm. Co.Ltd	branded	China	below 25°C	0.2729	7.31634	3.82059	1.73663
Cameroon	West	church health facility	QMCA042	Metrozem 500	Metronidazole	antibiotic	500	Tablets	Ningbo shuangwei	branded	China	below 25°C	0.0909665	7.70903	1.9103	0.868317
Cameroon	West	church health facility	QMCA043	Doxycycline Hyclate Tablets USP	Doxycycline	antibiotic	100	Tablets	Fourrts	generic	India	below 30°C	0.10916	8.2075	2.1832	0.992362
Cameroon	West	church health facility	QMCA044	Maxformin-500	Metformin	medicine against NCD	500	Tablets	Maxtar Bio-Genics	branded	India	dry and cool, protected from light	0.0909665	6.06443	8.18698	3.72136
Cameroon	West	church health facility	QMCA045	Transglobe glibenclamide	Glibenclamide	medicine against NCD	5	Tablets	Osaka Pharmaceuticals	generic	India	dry and cool, protected from light	0.0909665	15.959	5.45799	2.4809
Cameroon	West	church health facility	QMCA046	Hydrochlorothiazide	Hydrochlorothiazide	medicine against NCD	50	Tablets	Hongkong Prost Medicines and Health Products Co.,Ltd	generic	Hong Kong	below 25°C	0.0909665	18.5646	1.3645	0.620226
Cameroon	West	church health facility	QMCA047	Furosemide 40mg BP	Furosemide	medicine against NCD	40	Tablets	Microlabs	generic	India	below 30°C	0.0909665	14.9125	2.729	1.24045
Cameroon	West	church health facility	QMCA048	Salbutamol comprimes BP	Salbutamol	medicine against NCD	2	Tablets	Maxtar Bio-Genics	branded	India	dry and cool, protected from light	0.0909665	36.3866	8.18698	3.72136
Cameroon	West	pharmacy	QMCA050	Amoxycillin Sandoz	Amoxicillin	antibiotic	500	Tablets	Sandoz	branded	Austria	below 25°C	0.13645	4.54833	2.86544	1.30247
Cameroon	West	pharmacy	QMCA051	Metronidazole Comprimes BP	Metronidazole	antibiotic	250	Tablets	Strides Arcolab Limited	generic	India	dry and cool, protected from light	0.0454833	7.45627	1.9103	0.868317
Cameroon	West	pharmacy	QMCA052	Metformin Denk	Metformin	medicine against NCD	850	Tablets	Denk Pharma	generic	Germany	below 25°C	0.135085	6.75426	7.15157	3.25071
Cameroon	West	pharmacy	QMCA053	Doxycreat	Doxycycline	antibiotic	100	Tablets	Bailly-Creat	branded	India	below 25°C	0.0909665	6.83959	1.81933	0.826968
Cameroon	West	pharmacy	QMCA054	Ciprofloxacine	Ciprofloxacin	antibiotic	500	Tablets	Strides Shasum Ltd	generic	India	below 30°C	0.277448	7.43828	3.88427	1.76558
Cameroon	West	pharmacy	QMCA055 A	Esidrex	Hydrochlorothiazide	medicine against NCD	60	Tablets	Novartis Pharmaceutica	originator	Spain	below 25°C	0.145546	33.848	4.36639	1.98472
Cameroon	West	pharmacy	QMCA056	Glidiabet	Glibenclamide	medicine against NCD	5	Tablets	Ferrer Internacional	branded	Spain	not stated	0.0849021	14.8951	5.09412	2.31551
Cameroon	West	pharmacy	QMCA057	Furosemide Tabrad	Furosemide	medicine against NCD	40	Tablets	Asence Pharma pvt. Ltd..	branded	India	below 30°C	0.106128	17.398	3.18383	1.44719
Cameroon	West	pharmacy	QMCA058	Ospen	Penicillin v	antibiotic	500	Tablets	Sandoz	branded	Austria	below 25°C	0.375237	15.4418	10.5066	4.77574
Cameroon	West	pharmacy	QMCA059	Cotrim Fort	Sulfa/Trimet	antibiotic	800/160	Tablets	Bailly-Creat	branded	India	below 25°C	0.0836892	3.47258	1.17165	0.532568
Cameroon	West	pharmacy	QMCA060	Klacin BID	Amoxi/Clav	antibiotic	875/125	Tablets	Bilim Pharmaceuticals	branded	Turkey	dry and cool, protected from light	0.905117	5.74677	10.8614	4.937
Cameroon	West	informal vendor	QMCA061	Cinclamox	Amoxi/Clav	antibiotic	875/125	Tablets	Cinpharm	branded	not stated	below 25°C	0.454832	2.88783	5.45799	2.4809
Cameroon	West	informal vendor	QMCA062	Lancize	Furosemide	medicine against NCD	40	Tablets	mancare pharmaceutical ltd	branded	India	below 30°C	0.021832	3.57901	0.654959	0.297709
Cameroon	West	informal vendor	QMCA063	Co-Trimoxazole	Sulfa/Trimet	antibiotic	400/80	Tablets	Sprukfield	branded	India	dry and cool, protected from light	0.0363866	3.03222	1.01882	0.463102
Cameroon	West	informal vendor	QMCA064	Doxynol 200	Doxycycline	antibiotic	200	Tablets	Combitic Global Caplet Pvt. Ltd.	branded	India	below 30°C	0.100063	7.52355	1.00063	0.454833
Cameroon	West	informal vendor	QMCA065	Metronidazole Tablets	Metronidazole	antibiotic	250	Tablets	Anhui chengshi Pharmaceutical Co.	generic	China	dry and cool, protected from light	0.02729	4.47376	1.14618	0.52099
Cameroon	West	informal vendor	QMCA066	Maxformin-500	Metformin	medicine against NCD	500	Tablets	Maxtar Bio-Genics	branded	India	dry and cool, protected from light	0.0545799	3.63866	4.91219	2.23281
Cameroon	West	informal vendor	QMCA067	Penicillin V	Penicillin v	antibiotic	250	Tablets	Shandong Shenglu Pharmaceutical Co	generic	China	dry and cool, protected from light	0.0909665	5.16855	5.09412	2.31551
Cameroon	West	informal vendor	QMCA068	Ciproin-750	Ciprofloxacin	antibiotic	750	Tablets	JSPY Pharmaceutical	branded	China	below 25°C	0.145546		1.35843	0.61747
Cameroon	West	informal vendor	QMCA069	Konmoxy Capsules	Amoxicillin	antibiotic	500	Capsules	Shanghai Juchen Import and Exports	branded	China	dry and cool, protected from light	0.0636765	2.12255	1.33721	0.607822
Cameroon	West	informal vendor	QMCA070	Hydrochlorothiazide comprimes BP	Hydrochlorothiazide	medicine against NCD	50	Tablets	global Pharma Healthcare	generic	India	not stated	0.0291093	5.94067	0.436639	0.198472
Cameroon	West	informal vendor	QMCA071	Deominal	Glibenclamide	medicine against NCD	5	Tablets	Jiangxi xierkangtai Pharmaceutical	branded	China	below 30°C	0.02729	4.78771	1.6374	0.744271
Cameroon	West	informal vendor	QMCA072	not stated	Salbutamol	medicine against NCD	4	Tablets	not stated	generic	not stated	not stated	0.0181933	5.68541	0.818699	0.372136
Cameroon	Center	church health facility	QMCA073	Amoxiciline Ubigen	Amoxicillin	antibiotic	500	Capsules	Reyoung Pharmaceutical Co. Ltd	generic	China	below 30°C	0.0909665	3.03222	1.9103	0.868317
Cameroon	Center	church health facility	QMCA074	Co-Trimoxazole	Sulfa/Trimet	antibiotic	400/80	Tablets	Entrance Pharmaceuticals and research Centre	generic	Ghana	not stated	0.0454833	3.79027	1.27353	0.578878
Cameroon	Center	church health facility	QMCA075	Coflox-500	Ciprofloxacin	antibiotic	500	Tablets	Macloads Pharmaceuticals LTD	branded	India	below 25°C	0.181933	4.87756	2.54706	1.15776
Cameroon	Center	church health facility	QMCA076	Metronidazole	Metronidazole	antibiotic	250	Tablets	Entrance Pharmaceuticals and research Centre	generic	Ghana	not stated	0.0454833	7.45627	1.9103	0.868317
Cameroon	Center	church health facility	QMCA077	Doxycycline Capsules BP	Doxycycline	antibiotic	100	Capsules	Africure Pharmaceuticals Cameroon S.A	generic	Cameroon	below 30°C	0.0909665	6.83959	1.81933	0.826968
Cameroon	Center	government health facility	QMCA078	Ciprofloxacine USP 500 mg	Ciprofloxacin	antibiotic	500	Tablets	Medicamen biotech Ltd.	generic	India	below 30°C	0.145546	3.90205	2.03765	0.926204
Cameroon	Center	government health facility	QMCA079	Amoxdels-500	Amoxicillin	antibiotic	500	Capsules	Prost Pharma (France)	branded	British West Indies	below 30°C	0.0636765	2.12255	1.33721	0.607822
Cameroon	Center	government health facility	QMCA080	Doxycycline Hyclate	Doxycycline	antibiotic	100	Tablets	Medicamen biotech Ltd.	generic	India	below 30°C	0.0545799	4.10375	0.21832	0.0992362
Cameroon	West	government health facility	QMCA082	Co-Trimoxazole	Sulfa/Trimet	antibiotic	400/80	Tablets	Entrance Pharmaceuticals and research Centre	generic	Ghana	not stated	0.0363866	3.03222	1.01882	0.463102
Cameroon	West	government health facility	QMCA083	Tafuros 40	Furosemide	medicine against NCD	40	Tablets	Asence Pharma pvt. Ltd..	branded	India	not stated	0.0181933	2.98251	0.545799	0.24809
Cameroon	West	government health facility	QMCA083	Metronidazole Tablets	Metronidazole	antibiotic	500	Tablets	not stated	generic	not stated	not stated	0.0545799	4.62542	1.14618	0.52099
Cameroon	West	government health facility	QMCA084	Salbutamol comprimes BP	Salbutamol	medicine against NCD	2	Tablets	Maxtar Bio-Genics	generic	India	not stated	0.00909665	3.63866	0.818699	0.372136
Cameroon	Center	church health facility	QMCA085	Konmoxy Capsules	Amoxicillin	antibiotic	500	Capsules	not stated	branded	not stated	dry and cool, protected from light	0.0909665	3.03222	1.9103	0.868317
Cameroon	Center	church health facility	QMCA086	Rapiclav-1g	Amoxi/Clav	antibiotic	875/125	Tablets	IPCA Laboratories LTD	branded	India	below 30°C	0.518509	3.29212	6.22211	2.82823
Cameroon	Center	church health facility	QMCA087	Cotrimoxazole Pextran_SS	Sulfa/Trimet	antibiotic	400/80	Tablets	Maxtar Bio-Genics	branded	India	not stated	0.0363866	3.03222	1.01882	0.463102
Cameroon	Center	church health facility	QMCA088	Metronidazole GP	Metronidazole	antibiotic	500	Tablets	Sinochem Jiangsu co. Ltd	branded	China	dry and cool, protected from light	0.0363866	3.08361	0.764119	0.347327
Cameroon	Center	church health facility	QMCA089	Ciprofloxacine comprimes USP	Ciprofloxacin	antibiotic	500	Tablets	Medopharma	generic	India	below 30°C	0.181933	4.87756	2.54706	1.15776
Cameroon	Center	church health facility	QMCA090	Doxycycline Capsules BP	Doxycycline	antibiotic	100	Capsules	Africure Pharmaceuticals Cameroon S.A	generic	Cameroon	below 30°C	0.0909665	6.83959	1.81933	0.826968
Cameroon	Center	pharmacy	QMCA091	Cinclamox	Amoxicillin	antibiotic	500	Capsules	Cinpharm	branded	India	not stated	0.121289	4.04296	2.54706	1.15776
Cameroon	Center	pharmacy	QMCA092	AmoxiClav-Denk	Amoxi/Clav	antibiotic	500/62.5	Tablets	Denk Pharma	branded	Germany	below 25°C	0.449147		9.43209	4.28731
Cameroon	Center	pharmacy	QMCA093	Cincotrim	Sulfa/Trimet	antibiotic	400/80	Tablets	Cinpharm	branded	India	below 25°C	0.0545799	4.54833	1.52824	0.694653
Cameroon	Center	pharmacy	QMCA094	Coflox-500	Ciprofloxacin	antibiotic	500	Tablets	Macloads Pharmaceuticals LTD	branded	India	below 25°C	0.318383	8.53573	4.45736	2.02607
Cameroon	Center	pharmacy	QMCA095	Ospen	Penicillin v	antibiotic	500	Tablets	Sandoz	originator	Austria	below 25°C	0.379027	15.5978	10.6128	4.82398
Cameroon	Center	pharmacy	QMCA096	Metronidazole 500	Metronidazole	antibiotic	500	Tablets	Asence Pharma pvt. Ltd..	generic	India	below 30°C	0.0818698	6.93812	1.71927	0.781485
Cameroon	Center	pharmacy	QMCA097	Doxycreat	Doxycycline	antibiotic	100	Tablets	Bailly-Creat	branded	India	below 25°C	0.145546	10.9433	2.91093	1.32315
Cameroon	Center	pharmacy	QMCA098	Metformin Denk	Metformin	medicine against NCD	500	Tablets	Denk Pharma	branded	Germany	below 25°C	0.0982438	6.54959	8.84194	4.01907
Cameroon	Center	pharmacy	QMCA099	Daonil	Glibenclamide	medicine against NCD	5	Tablets	Sanofi-Winthrop	originator	France	below 25°C	0.126443	22.1831	7.58661	3.44846
Cameroon	Center	pharmacy	QMCA100	Esidrex	Hydrochlorothiazide	medicine against NCD	25	Tablets	Novartis Pharmaceutica	originator	Spain	below 25°C	0.0727732	16.924	2.1832	0.992362
Cameroon	Center	pharmacy	QMCA101	Furosemide	Furosemide	medicine against NCD	40	Tablets	Asence Pharma pvt. Ltd..	generic	India	below 30°C	0.10916	17.895	3.27479	1.48854
Cameroon	Center	pharmacy	QMCA102	Ventoline	Salbutamol	medicine against NCD	2	Tablets	Aspen Bad Oldesloe GmbH	branded	Germany	below 30°C	0.10916	43.6639	9.82438	4.46563
Cameroon	Center	informal vendor	QMCA103	Konmoxy Capsules	Amoxicillin	antibiotic	500	Capsules	not stated	branded	not stated	dry and cool, protected from light	0.0909665	3.03222	1.9103	0.868317
Cameroon	Center	informal vendor	QMCA104	Cinclamox	Amoxi/Clav	antibiotic	875/125	Tablets	not stated	branded	not stated	below 25°C	0.568541	3.60978	6.82249	3.10113
Cameroon	Center	informal vendor	QMCA105	Co-Trimoxazole Tablets BP	Sulfa/Trimet	antibiotic	400/80	Tablets	Macloads Pharmaceuticals LTD	generic	India	below 25°C	0.0454833	3.79027	1.27353	0.578878
Cameroon	Center	informal vendor	QMCA106	Ciprolif-500	Ciprofloxacin	antibiotic	500	Tablets	Sinochem Jiangsu co. Ltd	branded	China	dry and cool, protected from light	0.0909665	2.43878	1.27353	0.578878
Cameroon	Center	informal vendor	QMCA107	Penicillin V	Penicillin v	antibiotic	250	Tablets	Shandong Shenglu Pharmaceutical Co	generic	China	dry and cool, protected from light	0.106128	6.02998	5.94314	2.70143
Cameroon	Center	informal vendor	QMCA108	Metronidazole GP	Metronidazole	antibiotic	250	Tablets	Sinochem Jiangsu co. Ltd	branded	China	dry and cool, protected from light	0.0545799	8.94752	2.29236	1.04198
Cameroon	Center	informal vendor	QMCA109	Surelife Doxycyline	Doxycycline	antibiotic	100	Capsules	Jiangxi xierkangtai Pharmaceutical	branded	China	below 30°C	0.10916	8.2075	2.1832	0.992362
Cameroon	Center	informal vendor	QMCA110	Metformin Tablets	Metformin	medicine against NCD	500	Tablets	SONMART PHARMA (UK)	generic	United Kingdom	dry and cool, protected from light	0.0636765	4.2451	5.73089	2.60495
Cameroon	Center	informal vendor	QMCA111	Glibenclamide	Glibenclamide	medicine against NCD	5	Tablets	Entrance Pharmaceuticals and research Centre	generic	Ghana	not stated	0.0727732	12.7672	4.36639	1.98472
Cameroon	Center	informal vendor	QMCA112	Hydrochlorothiazide comprimes BP	Hydrochlorothiazide	medicine against NCD	50	Tablets	global Pharma Healthcare	generic	India	not stated	0.0727732	14.8517	1.0916	0.496181
Cameroon	Center	informal vendor	QMCA113	Tafuros 40	Furosemide	medicine against NCD	40	Tablets	Asence Pharma pvt. Ltd..	branded	India	not stated	0.0727732	11.93	2.1832	0.992362
Cameroon	Northwest	church health facility	QMCA151	Co-Trimoxazole	Sulfa/Trimet	antibiotic	400/80	Tablets	Strides Arcolab Limited	generic	India	below 25°C
Cameroon	Northwest	church health facility	QMCA152	Metformin Tablets BP	Metformin	medicine against NCD	500	Tablets	Strides Arcolab Limited	generic	India	dry and cool, protected from light
Cameroon	Northwest	church health facility	QMCA153	Doxycycline	Doxycycline	antibiotic	100	Capsules	Strides Arcolab Limited	generic	India	dry and cool, protected from light
Cameroon	Northwest	church health facility	QMCA154	Amoxicillin Tablets	Amoxicillin	antibiotic	500	Tablets	Strides Arcolab Limited	generic	India	below 25°C
Cameroon	Northwest	church health facility	QMCA155	Ciprofloxacine tablets USP	Ciprofloxacin	antibiotic	500	Tablets	Strides Arcolab Limited	generic	India	below 25°C
Cameroon	Northwest	church health facility	QMCA156	Metronidazole Comprimes BP	Metronidazole	antibiotic	250	Tablets	Strides Arcolab Limited	generic	India	below 25°C
Cameroon	Northwest	church health facility	QMCA157	Furosemide Pharmaquick	Furosemide	medicine against NCD	40	Tablets	Pharmaquick	branded	Benin	not stated
Cameroon	Northwest	church health facility	QMCA158	Hydrochlorothiazide Pharmaquick	Hydrochlorothiazide	medicine against NCD	50	Tablets	Pharmaquick	branded	Benin	not stated
Cameroon	Northwest	church health facility	QMCA159	Glibenclamide	Glibenclamide	medicine against NCD	5	Tablets	UMEDICA Laboratoires	generic	India	not stated
Cameroon	Northwest	government health facility	QMCA162	Ciprofloxacine	Ciprofloxacin	antibiotic	500	Tablets	Medopharma	generic	India	below 30°C	0.10916	2.92654	1.52824	0.694653
Cameroon	Northwest	government health facility	QMCA163	Metformine	Metformin	medicine against NCD	500	Tablets	Medicamen biotech Ltd.	generic	India	below 30°C	0.0181933	1.21289	1.6374	0.744271
Cameroon	Northwest	government health facility	QMCA164	Amoxicillin Tablets USP	Amoxicillin	antibiotic	500	Capsules	Medopharma	generic	India	below 25°C	0.0636765	2.12255	1.33721	0.607822
Cameroon	Northwest	government health facility	QMCA165	Co-Trimoxazole	Sulfa/Trimet	antibiotic	400/80	Tablets	Sprukfield	generic	Togo	dry and cool, protected from light	0.0181933	1.51611	0.509412	0.231551
Cameroon	Northwest	government health facility	QMCA166	Metronidazole	Metronidazole	antibiotic	500	Tablets	Medicamen biotech Ltd.	generic	India	below 30°C	0.0363866	3.08361	0.764119	0.347327
Cameroon	Northwest	government health facility	QMCA167	Glibenclamide	Glibenclamide	medicine against NCD	5	Tablets	Medicamen biotech Ltd.	generic	India	not stated	0.0454833	7.97952	2.729	1.24045
Cameroon	Northwest	government health facility	QMCA168	Salbutamol Tablets BP	Salbutamol	medicine against NCD	4	Tablets	Medico remedies	generic	India	not stated	0.0636765	19.8989	2.86544	1.30247
Cameroon	Northwest	government health facility	QMCA169	Doxycycline Gelules BP	Doxycycline	antibiotic	100	Capsules	Strides Shasum Ltd	generic	India	dry and cool, protected from light	0.0436639	3.283	0.873278	0.396945
Cameroon	Northwest	informal vendor	QMCA174	Hydrochlorothiazide Pharmaquick	Hydrochlorothiazide	medicine against NCD	50	Tablets	Pharmaquick	branded	Benin	not stated	0.0545799	11.1388	0.818699	0.372136
Cameroon	Northwest	informal vendor	QMCA175	Glibenclamide	Glibenclamide	medicine against NCD	5	Tablets	Medicamen biotech Ltd.	generic	India	not stated	0.0818698	14.3631	4.91219	2.23281
Cameroon	Northwest	informal vendor	QMCA176	Cotrimoxazole Pextran_SS	Sulfa/Trimet	antibiotic	400/80	Tablets	Maxtar Bio-Genics	branded	India	dry and cool, protected from light	0.0363866	3.03222	1.01882	0.463102
Cameroon	Northwest	informal vendor	QMCA177	Transglobe Pen Tabs	Penicillin v	antibiotic	250	Tablets	Shandong Shenglu Pharmaceutical Co	branded	China	dry and cool, protected from light	0.2729	15.5057	15.2824	6.94653
Cameroon	Northwest	informal vendor	QMCA178	Cinclamox	Amoxi/Clav	antibiotic	500/125	Tablets	Cinpharm	branded	Cameroon	below 25°C	0.341124	2.07876	7.16361	3.25619
Cameroon	Northwest	informal vendor	QMCA179	Salbutamol Tablets BP	Salbutamol	medicine against NCD	4	Tablets	Medico remedies	generic	India	not stated	0.0636765	19.8989	2.86544	1.30247
Cameroon	Northwest	informal vendor	QMCA180	Amoxicillin	Amoxicillin	antibiotic	500	Tablets	Nanjing Sino Pharmaceutical Ltd	generic	China	dry and cool, protected from light	0.0636765	2.12255	1.33721	0.607822
Cameroon	Northwest	informal vendor	QMCA181	Doxycycline	Doxycycline	antibiotic	100	Capsules	Strides Arcolab Limited	generic	India	dry and cool, protected from light	0.0436639	3.283	0.873278	0.396945
Cameroon	Northwest	informal vendor	QMCA182	Metronidazole Comprimes BP	Metronidazole	antibiotic	250	Tablets	Strides Arcolab Limited	generic	India	dry and cool, protected from light	0.0181933	2.98251	0.764119	0.347327
Cameroon	Northwest	informal vendor	QMCA183	Metformin	Metformin	medicine against NCD	500	Tablets	Strides Shasum Ltd	generic	India	below 30°C	0.0327479	2.1832	2.94731	1.33969
Cameroon	Northwest	informal vendor	QMCA184	Wincip-500	Ciprofloxacin	antibiotic	500	Tablets	Maxheal Laboratories	branded	India	below 30°C	0.0909665	2.43878	1.27353	0.578878
Cameroon	Northwest	informal vendor	QMCA185	Frunmide	Furosemide	medicine against NCD	40	Tablets	mancare pharmaceutical ltd	branded	India	not stated	0.0636765	10.4388	1.9103	0.868317
Cameroon	Northwest	church health facility	QMCA190	Co-Trimoxazole	Sulfa/Trimet	antibiotic	400/80	Tablets	Sprukfield	generic	Togo	not stated	0.0545799	4.54833	1.52824	0.694653
Cameroon	Northwest	church health facility	QMCA191	Salbutamol Tablets BP	Salbutamol	medicine against NCD	4	Tablets	Medico remedies	generic	India	dry and cool, protected from light	0.02729	8.52811	1.22805	0.558204
Cameroon	Northwest	church health facility	QMCA192	Furosemide 40mg BP	Furosemide	medicine against NCD	40	Tablets	Microlabs	generic	India	not stated	0.0363866	5.96502	1.0916	0.496181
Cameroon	Northwest	church health facility	QMCA193	Moxiclav	Amoxi/Clav	antibiotic	500/125	Tablets	Medochemie	branded	Cyprus	below 25°C	0.545799	3.32601	11.4618	5.2099
Cameroon	Northwest	church health facility	QMCA194	Novartis Access Hydrochlorothiazide	Hydrochlorothiazide	medicine against NCD	25	Tablets	Salutas Pharma gmbH	branded	Germany	below 30°C	0.0454833	10.5775	1.3645	0.620226
Cameroon	Northwest	church health facility	QMCA195	Doxycycline	Doxycycline	antibiotic	100	Tablets	Mepro pharmaceutical pvt- LTd	generic	India	not stated	0.0909665	6.83959	1.81933	0.826968
Cameroon	Northwest	church health facility	QMCA196	Penicillin-Tablets	Penicillin v	antibiotic	250	Tablets	Milan laboratories pvt. Ltd	generic	India	not stated	0.0909665	5.16855	5.09412	2.31551
Cameroon	Northwest	church health facility	QMCA197	Ciprofloxacine tablets USP 500 mg	Ciprofloxacin	antibiotic	500	Tablets	CSPC Ouyi Pharmaceutical Co.Ltd	generic	China	below 30°C	0.227416	6.09695	3.18383	1.44719
Cameroon	Northwest	church health facility	QMCA198	Glibenclamid Tablets B.P	Glibenclamide	medicine against NCD	5	Tablets	Holden Medical Laboratories	generic	India	below 30°C	0.02729	4.78771	1.6374	0.744271
Cameroon	Northwest	church health facility	QMCA199	Metronidazole Comprimes BP	Metronidazole	antibiotic	250	Tablets	Strides Arcolab Limited	generic	India	dry and cool, protected from light	0.0545799	8.94752	2.29236	1.04198
Cameroon	Northwest	church health facility	QMCA200	Metformine	Metformin	medicine against NCD	500	Tablets	Medicamen biotech Ltd.	generic	India	below 30°C	0.0454833	3.03222	4.09349	1.86068
Cameroon	Northwest	church health facility	QMCA201	Amoxzem TAB	Amoxicillin	antibiotic	500	Capsules	Ningbo shuangwei	branded	China	below 25°C	0.181933	6.06443	3.82059	1.73663
Cameroon	Northwest	pharmacy	QMCA204	AmoxiClav-Denk	Amoxi/Clav	antibiotic	500/62.5	Tablets	Denk Pharma	branded	Germany	below 25°C	0.524005		11.0041	5.00187
Cameroon	Northwest	pharmacy	QMCA205	Esidrex	Hydrochlorothiazide	medicine against NCD	25	Tablets	Novartis Pharmaceutica	originator	Spain	dry and cool, protected from light	0.0727732	16.924	2.1832	0.992362
Cameroon	Northwest	pharmacy	QMCA206	Metformin Denk	Metformin	medicine against NCD	500	Tablets	Denk Pharma	generic	Germany	below 25°C	0.0982438	6.54959	8.84194	4.01907
Cameroon	Northwest	pharmacy	QMCA207	Doxycreat	Doxycycline	antibiotic	100	Tablets	Bailly-Creat	branded	India	below 25°C	0.0755022	5.67686	1.51004	0.686384
Cameroon	Northwest	pharmacy	QMCA208	Proloxcin	Ciprofloxacin	antibiotic	500	Tablets	Cinpharm	branded	India	below 25°C	0.13554	3.63378	1.89756	0.862528
Cameroon	Northwest	pharmacy	QMCA209	Amoxycillin Sandoz	Amoxicillin	antibiotic	500	Tablets	Sandoz	generic	Austria	below 25°C	0.103702	3.45673	2.17774	0.989881
Cameroon	Northwest	pharmacy	QMCA210	Ospen	Penicillin v	antibiotic	500	Tablets	Sandoz	branded	Austria	below 25°C	0.371447	15.2859	10.4005	4.7275
Cameroon	Northwest	pharmacy	QMCA211	Daonil	Glibenclamide	medicine against NCD	5	Tablets	Sanofi-Winthrop	branded	France	below 25°C	0.126443	22.1831	7.58661	3.44846
Cameroon	Northwest	pharmacy	QMCA212	Cotrimoxazole ubigen	Sulfa/Trimet	antibiotic	400/80	Tablets	Lincoln Pharmaceuticals Ltd	branded	India	dry and cool, protected from light	0.0422994	3.52495	1.18438	0.538356
Cameroon	Northwest	pharmacy	QMCA213	Metronidazole Comprimes BP	Metronidazole	antibiotic	500	Tablets	Strides Arcolab Limited	generic	India	dry and cool, protected from light	0.0563992	4.7796	1.18438	0.538356
Cameroon	Northwest	pharmacy	QMCA214	Furosemide	Furosemide	medicine against NCD	40	Tablets	Sandoz	generic	USA	below 25°C	0.0909665	14.9125	2.729	1.24045
Cameroon	Northwest	pharmacy	QMCA215	Salbutamol B.P	Salbutamol	medicine against NCD	2	Tablets	Maxtar Bio-Genics	generic	India	below 25°C	0.0909665	36.3866	8.18698	3.72136
Cameroon	Littoral	pharmacy	QMCA218	AmoxiClav-Denk	Amoxi/Clav	antibiotic	500/62.5	Tablets	Denk Pharma	branded	Germany	below 25°C	0.443462		9.3127	4.23304
Cameroon	Littoral	pharmacy	QMCA219	Amoxycillin Sandoz	Amoxicillin	antibiotic	500	Tablets	Sandoz	generic	Austria	below 25°C	0.127353	4.2451	2.67442	1.21564
Cameroon	Littoral	pharmacy	QMCA220	Ciplox-500	Ciprofloxacin	antibiotic	500	Tablets	Cipla Ltd.	branded	India	below 30°C	0.291093	7.8041	4.0753	1.85241
Cameroon	Littoral	pharmacy	QMCA221	Flagyl 500	Metronidazole	antibiotic	500	Tablets	Sanofi-Winthrop	originator	Senegal	below 25°C	0.266402	22.5764	5.59444	2.54293
Cameroon	Littoral	government health facility	QMCA222	Co-Trimoxazole Tablets BP	Sulfa/Trimet	antibiotic	400/80	Tablets	Strides Arcolab Limited	generic	India	below 25°C	0.0181933	1.51611	0.509412	0.231551
Cameroon	Littoral	government health facility	QMCA223	Doxycycline Gelules BP	Doxycycline	antibiotic	100	Capsules	Strides Shasum Ltd	generic	India	dry and cool, protected from light	0.0363866	2.73583	0.727732	0.330787
Cameroon	Littoral	government health facility	QMCA224	Metronidazole Comprimes BP	Metronidazole	antibiotic	250	Tablets	Strides Arcolab Limited	generic	India	dry and cool, protected from light	0.0181933	2.98251	0.764119	0.347327
Cameroon	Littoral	pharmacy	QMCA225	Tolexine Ge	Doxycycline	antibiotic	100	Tablets	Laboratoires Bailleul	branded	France	not stated	0.438588	32.9766	8.77177	3.98717
Cameroon	Littoral	pharmacy	QMCA226	Lasilix 40 mg	Furosemide	medicine against NCD	40	Tablets	Sanofi-Winthrop	branded	France	below 25°C	0.139482	22.8659	4.18446	1.90203
Cameroon	Littoral	pharmacy	QMCA227	Ospen	Penicillin v	antibiotic	500	Tablets	Sandoz	branded	Austria	below 25°C	0.371447	15.2859	10.4005	4.7275
Cameroon	Littoral	pharmacy	QMCA228	Metformin Denk	Metformin	medicine against NCD	500	Tablets	Denk Pharma	branded	Germany	below 25°C	0.0982438	6.54959	8.84194	4.01907
Cameroon	Littoral	pharmacy	QMCA229	Berlocid	Sulfa/Trimet	antibiotic	400/80	Tablets	berlin chemie	branded	Germany	dry and cool, protected from light	0.159191	13.2659	4.45736	2.02607
Cameroon	Littoral	pharmacy	QMCA230	Esidrex	Hydrochlorothiazide	medicine against NCD	25	Tablets	Novartis Pharmaceutica	originator	Spain	below 25°C	0.0727732	16.924	2.1832	0.992362
Cameroon	Littoral	pharmacy	QMCA231	Glidiabet	Glibenclamide	medicine against NCD	5	Tablets	Ferrer Internacional	branded	Spain	not stated	0.0818698	14.3631	4.91219	2.23281
Cameroon	Littoral	government health facility	QMCA232	Amoxicillin Tablets USP	Amoxicillin	antibiotic	500	Tablets	Medopharma	generic	India	below 30°C	0.0909665	3.03222	1.9103	0.868317
Cameroon	Littoral	government health facility	QMCA233	Tamclav 1 G	Amoxi/Clav	antibiotic	875/125	Tablets	Asence Pharma pvt. Ltd..	branded	India	below 25°C	0.463929	2.94558	5.56715	2.53052
Cameroon	Littoral	government health facility	QMCA234	Ciprofloxacine tablets USP	Ciprofloxacin	antibiotic	500	Tablets	Strides Arcolab Limited	generic	India	below 25°C	0.181933	4.87756	2.54706	1.15776
Cameroon	Littoral	informal vendor	QMCA235	Frunmide	Furosemide	medicine against NCD	40	Tablets	mancare pharmaceutical ltd	branded	India	below 25°C	0.0454833	7.45627	1.3645	0.620226
Cameroon	Littoral	informal vendor	QMCA236	Co-Trimoxazole Tablets BP	Sulfa/Trimet	antibiotic	400/80	Tablets	Strides Arcolab Limited	generic	India	below 25°C	0.02729	2.27416	0.764119	0.347327
Cameroon	Littoral	informal vendor	QMCA237	Metronidazole GP	Metronidazole	antibiotic	250	Tablets	Sinochem Jiangsu co. Ltd	branded	China	dry and cool, protected from light	0.0236513	3.87726	0.993354	0.451525
Cameroon	Littoral	informal vendor	QMCA238	Jeo-Phage Tablets	Metformin	medicine against NCD	500	Tablets	Shandong Xier Kangtai Pharm	branded	China	below 30°C	0.13645	9.09665	12.2805	5.58204
Cameroon	Littoral	informal vendor	QMCA239	Salbutamol Tablets BP	Salbutamol	medicine against NCD	4	Tablets	Medico remedies	generic	India	dry and cool, protected from light	0.0909665	28.427	4.09349	1.86068
Cameroon	Littoral	informal vendor	QMCA240	Amoxicillin 500MG	Amoxicillin	antibiotic	500	Capsules	Sinochem Jiangsu co. Ltd	generic	China	dry and cool, protected from light	0.0545799	1.81933	1.14618	0.52099
Cameroon	Littoral	informal vendor	QMCA241	Augmentin	Amoxi/Clav	antibiotic	500/125	Tablets	SmithKline Beecham Pharmaceuticals	originator	United Kingdom	below 25°C	0.246909	1.50463	5.18509	2.35686
Cameroon	Littoral	informal vendor	QMCA242	Hydrochlorothiazide comprimes BP	Hydrochlorothiazide	medicine against NCD	50	Tablets	global Pharma Healthcare	generic	India	not stated	0.0309286	6.31196	0.463929	0.210877
Cameroon	Littoral	informal vendor	QMCA243	Surelife Doxycyline	Doxycycline	antibiotic	100	Capsules	Jiangxi xierkangtai Pharmaceutical	branded	China	below 30°C	0.0454833	3.41979	0.909665	0.413484
Cameroon	Littoral	informal vendor	QMCA244	Penicillin V	Penicillin v	antibiotic	250	Tablets	Shandong Shenglu Pharmaceutical Co	generic	China	dry and cool, protected from light	0.118256	6.71912	6.62236	3.01016
Cameroon	Littoral	informal vendor	QMCA245	cipro 500	Ciprofloxacin	antibiotic	500	Tablets	Anhui medipharm co.	branded	India	dry and cool, protected from light	0.0909665	2.43878	1.27353	0.578878
Cameroon	Littoral	church health facility	QMCA246	Amoxzem TAB	Amoxicillin	antibiotic	500	Tablets	Ningbo shuangwei	branded	India	below 25°C	0.145546	4.85155	3.05647	1.38931
Cameroon	Littoral	church health facility	QMCA247	Metzole-500	Metronidazole	antibiotic	500	Tablets	Maxtar Bio-Genics	branded	India	dry and cool, protected from light	0.0909665	7.70903	1.9103	0.868317
Cameroon	Littoral	church health facility	QMCA248	Metformin Tablets BP	Metformin	medicine against NCD	500	Tablets	Strides Arcolab Limited	generic	India	dry and cool, protected from light	0.0909665	6.06443	8.18698	3.72136
Cameroon	Littoral	church health facility	QMCA249	Zeprox-500	Ciprofloxacin	antibiotic	500	Tablets	Jiangsu Ruinian Qianjin Pharm. Co.Ltd	branded	China	below 25°C	0.363866	9.75512	5.09412	2.31551
Cameroon	Littoral	church health facility	QMCA250	Transglobe glibenclamide	Glibenclamide	medicine against NCD	5	Tablets	Osaka Pharmaceuticals	generic	India	dry and cool, protected from light	0.0909665	15.959	5.45799	2.4809
Cameroon	Littoral	church health facility	QMCA251	Furosemide 40mg BP	Furosemide	medicine against NCD	40	Tablets	Microlabs	generic	India	below 30°C	0.0909665	14.9125	2.729	1.24045
Cameroon	Littoral	church health facility	QMCA252	Hydrochlorothiazide	Hydrochlorothiazide	medicine against NCD	50	Tablets	APL "no description"	generic	not stated	below 25°C	0.0909665	18.5646	1.3645	0.620226
Cameroon	Adamawa	informal vendor	QMCA253	Penicillin V Potassium - 5000,000	Penicillin v	antibiotic	250	Tablets	Sishui xier kang Pharmaceutical Co.Ltd	generic	China	dry and cool, protected from light	0.139482	7.92511	7.81099	3.55045
Cameroon	Adamawa	informal vendor	QMCA254	Metronidazole Tablets 250mg	Metronidazole	antibiotic	250	Tablets	SONMART PHARMA (UK)	generic	United Kingdom	dry and cool, protected from light	0.02729	4.47376	1.14618	0.52099
Cameroon	Adamawa	informal vendor	QMCA255	Sonnmamox Amoxicilline 500mg	Amoxicillin	antibiotic	500	Capsules	SONMART PHARMA (UK)	branded	United Kingdom	dry and cool, protected from light	0.0636765	2.12255	1.33721	0.607822
Cameroon	Adamawa	informal vendor	QMCA256	Co-trimoxazole Tablets BP 480mg	Sulfa/Trimet	antibiotic	400/80	Tablets	not stated	generic	not stated	not stated	0.02729	2.27416	0.764119	0.347327
Cameroon	Adamawa	informal vendor	QMCA257	Hydrochlorothiazide Pharmaquick	Hydrochlorothiazide	medicine against NCD	50	Tablets	Pharmaquick	generic	Benin	not stated	0.0363866	7.42584	0.545799	0.24809
Cameroon	Adamawa	informal vendor	QMCA258	Doxycycline Capsules	Doxycycline	antibiotic	100	Capsules	SONMART PHARMA (UK)	generic	United Kingdom	dry and cool, protected from light	0.0818698	6.15563	1.6374	0.744271
Cameroon	Adamawa	informal vendor	QMCA259	Furosemide BP 40mg	Furosemide	medicine against NCD	40	Tablets	mancare pharmaceutical ltd	generic	India	not stated	0.0363866	5.96502	1.0916	0.496181
Cameroon	Adamawa	informal vendor	QMCA260	Deominal	Glibenclamide	medicine against NCD	5	Tablets	Jiangxi xierkangtai Pharmaceutical	branded	China	below 30°C	0.0363866	6.38361	2.1832	0.992362
Cameroon	Adamawa	informal vendor	QMCA261	Metformin Tablets	Metformin	medicine against NCD	500	Tablets	SONMART PHARMA (UK)	generic	United Kingdom	dry and cool, protected from light	0.0636765	4.2451	5.73089	2.60495
Cameroon	Adamawa	informal vendor	QMCA262	Cipromax Fort 500	Ciprofloxacin	antibiotic	500	Tablets	Greenfield Pharmaceutical Jiang Su Co.ltd	branded	China	dry and cool, protected from light	0.0909665	2.43878	1.27353	0.578878
Cameroon	Adamawa	informal vendor	QMCA263	Amoxicillin 500mg + Clavulanic acid 125mg BP	Amoxi/Clav	antibiotic	500/125	Tablets	Medopharma	generic	India	below 25°C	0.444725	2.71009	9.33923	4.2451
Cameroon	Adamawa	informal vendor	QMCA264	Salbutamol	Salbutamol	medicine against NCD	4	Tablets	Maxheal Laboratories	generic	India	below 30°C	0.02729	8.52811	1.22805	0.558204
Cameroon	Adamawa	church health facility	QMCA265	Metformin 500 mg BP	Metformin	medicine against NCD	500	Tablets	Medopharma	generic	India	below 30°C	0.0454833	3.03222	4.09349	1.86068
Cameroon	Adamawa	church health facility	QMCA266	Ciprofloxacine tablets USP 500 mg	Ciprofloxacin	antibiotic	500	Tablets	CSPC Ouyi Pharmaceutical Co.Ltd	generic	China	below 30°C	0.227416	6.09695	3.18383	1.44719
Cameroon	Adamawa	government health facility	QMCA267	Cledomox 562.5	Amoxi/Clav	antibiotic	500/62.5	Tablets	Medopharma	branded	India	below 25°C	0.518509		10.8887	4.9494
Cameroon	Adamawa	government health facility	QMCA268	Ciprolif-500	Ciprofloxacin	antibiotic	500	Tablets	Sinochem Jiangsu co. Ltd	branded	China	dry and cool, protected from light	0.145546	3.90205	2.03765	0.926204
Cameroon	Adamawa	government health facility	QMCA269	Filmox 500	Amoxicillin	antibiotic	500	Capsules	not stated	branded	not stated	below 30°C	0.0727732	2.42577	1.52824	0.694653
Cameroon	Adamawa	government health facility	QMCA270	Metronidazole	Metronidazole	antibiotic	250	Tablets	Entrance Pharmaceuticals and research Centre	generic	Ghana	below 30°C	0.00909665	1.49125	0.382059	0.173663
Cameroon	Adamawa	government health facility	QMCA271	Hydrochlorothiazide comprimes BP	Hydrochlorothiazide	medicine against NCD	50	Tablets	global Pharma Healthcare	generic	India	not stated	0.0181933	3.71292	0.2729	0.124045
Cameroon	Adamawa	government health facility	QMCA272	Salbutamol comprimes BP	Salbutamol	medicine against NCD	2	Tablets	Maxtar Bio-Genics	generic	India	below 30°C	0.00909665	3.63866	0.818699	0.372136
Cameroon	Adamawa	church health facility	QMCA274	Transglobe glibenclamide	Glibenclamide	medicine against NCD	5	Tablets	Osaka Pharmaceuticals	generic	India	dry and cool, protected from light	0.02729	4.78771	1.6374	0.744271
Cameroon	Adamawa	church health facility	QMCA275	Fenoximetilpenicilina	Penicillin v	antibiotic	500	Tablets	Medopharma	generic	India	below 25°C	0.0909665	3.74348	2.54706	1.15776
Cameroon	Adamawa	church health facility	QMCA276	Salbutamol Tablets BP	Salbutamol	medicine against NCD	4	Tablets	Medico remedies	generic	India	dry and cool, protected from light	0.02729	8.52811	1.22805	0.558204
Cameroon	Adamawa	church health facility	QMCA277	Sulfamethoxazole and trimethoprim	Sulfa/Trimet	antibiotic	400/80	Tablets	Guilin Pharmaceutical Ltd	generic	China	below 25°C	0.0545799	4.54833	1.52824	0.694653
Cameroon	Adamawa	church health facility	QMCA278	Co-amoxiclav Tablets BP 625mg	Amoxi/Clav	antibiotic	500/125	Tablets	PIL Pharmaceuticals Pvt. Ltd	generic	India	below 25°C	0.545799	3.32601	11.4618	5.2099
Cameroon	Adamawa	church health facility	QMCA279	Metronidazole Tablets BP 250 mg	Metronidazole	antibiotic	250	Tablets	CSPC Ouyi Pharmaceutical Co.Ltd	generic	China	below 30°C	0.0545799	8.94752	2.29236	1.04198
Cameroon	Adamawa	church health facility	QMCA280	Amoxzem TAB	Amoxicillin	antibiotic	500	Capsules	Ningbo shuangwei	branded	China	below 25°C	0.181933	6.06443	3.82059	1.73663
Cameroon	Adamawa	church health facility	QMCA281	Furosemide 40mg BP	Furosemide	medicine against NCD	40	Tablets	Microlabs	generic	India	below 30°C	0.0363866	5.96502	1.0916	0.496181
Cameroon	Adamawa	church health facility	QMCA282	Novartis Access Hydrochlorothiazide	Hydrochlorothiazide	medicine against NCD	25	Tablets	Salutas Pharma gmbH	branded	Germany	below 30°C	0.0454833	10.5775	1.3645	0.620226
Cameroon	Adamawa	pharmacy	QMCA283	AmoxiClav-Denk	Amoxi/Clav	antibiotic	500/62.5	Tablets	Denk Pharma	branded	Germany	below 25°C	0.460518		9.67088	4.39585
Cameroon	Adamawa	pharmacy	QMCA284	Doxycycline Capsules	Doxycycline	antibiotic	100	Capsules	SONMART PHARMA (UK)	generic	United Kingdom	dry and cool, protected from light	0.0727732	5.47167	1.45546	0.661575
Cameroon	Adamawa	pharmacy	QMCA285	Ciprofloxacine	Ciprofloxacin	antibiotic	750	Tablets	Lincoln Pharmaceuticals Ltd	generic	India	below 30°C	0.254706		2.37726	1.08057
Cameroon	Adamawa	pharmacy	QMCA286	Ospen	Penicillin v	antibiotic	500	Tablets	Sandoz	originator	Austria	below 25°C	0.384333	15.8162	10.7613	4.89152
Cameroon	Adamawa	pharmacy	QMCA287	Glucophage 500 mg	Metformin	medicine against NCD	500	Tablets	Famar Lyon (MAH Novartis)	originator	France	below 30°C	0.0636765	4.2451	5.73089	2.60495
Cameroon	Adamawa	pharmacy	QMCA288	Esidrex	Hydrochlorothiazide	medicine against NCD	25	Tablets	Novartis Pharmaceutica	originator	Spain	below 25°C	0.0727732	16.924	2.1832	0.992362
Cameroon	Adamawa	pharmacy	QMCA289	Lasilix 40 mg	Furosemide	medicine against NCD	40	Tablets	Sanofi-Winthrop	originator	France	below 25°C	0.139482	22.8659	4.18446	1.90203
Cameroon	Adamawa	pharmacy	QMCA290	Metronidazole Comprimes BP	Metronidazole	antibiotic	250	Tablets	Strides Arcolab Limited	generic	India	dry and cool, protected from light	0.0363866	5.96502	1.52824	0.694653
Cameroon	Adamawa	pharmacy	QMCA291	Daonil	Glibenclamide	medicine against NCD	5	Tablets	Sanofi-Winthrop	originator	France	below 25°C	0.154643	27.1304	9.27858	4.21754
Cameroon	Adamawa	pharmacy	QMCA292	Co-Trimoxazole Tablets BP	Sulfa/Trimet	antibiotic	400/80	Tablets	Strides Arcolab Limited	generic	India	below 25°C	0.0363866	3.03222	1.01882	0.463102
Cameroon	Littoral	church health facility	QMCA295	Co-Trimoxazole	Sulfa/Trimet	antibiotic	400/80	Tablets	Sprukfield	generic	Togo	not stated	0.0909665	7.58054	2.54706	1.15776
Cameroon	Littoral	church health facility	QMCA296	Salbutamol comprimes BP	Salbutamol	medicine against NCD	2	Tablets	Maxtar Bio-Genics	generic	India	not stated	0.0909665	36.3866	8.18698	3.72136
